# Supplementary material for: Peroxisomal targeting of a protein phosphatase type 2C via mitochondrial transit
Source: Nat Commun. 2020 May 12;11:2355. doi: 10.1038/s41467-020-16146-3 (PMC7217942; doi:10.1038/s41467-020-16146-3)
Supplement: Supplementary file 4 — Supplementary Data 1 [file 41467_2020_16146_MOESM4_ESM.xlsx]

## Sheet: Silver staining
Silver staining of immunoprecipitated Ptc51-201-Ptc5-RFP-HA
Arrows indicate protein bands analyzed by LS-MS

## Sheet: Identified proteins
Identified Proteins (110)	Accession Number	Band 1	Band 2	Band 3	Band 4
1-201-Ptc5-RFP-HA OX=559292333 GN=Pxy1 PE=1 SV=1	PTC5_YEAST	624	359	156	760
Cluster of Keratin, type II cytoskeletal 1 OS=Homo sapiens GN=KRT1 PE=1 SV=6 (K2C1_CON-HUMAN)	K2C1_CON-HUMAN [19]	349	388	531	267
Cluster of Keratin, type I cytoskeletal 10 OS=Homo sapiens GN=KRT10 PE=1 SV=6 (K1C10_CON-HUMAN)	K1C10_CON-HUMAN [12]	265	270	288	201
Keratin, type I cytoskeletal 9 OS=Homo sapiens GN=KRT9 PE=1 SV=3	K1C9_CON-HUMAN	150	105	162	95
Elongation factor 1-alpha OS=Saccharomyces cerevisiae (strain ATCC 204508 / S288c) GN=TEF1 PE=1 SV=1	EF1A_YEAST	86	8	77	34
Cluster of Enolase 2 OS=Saccharomyces cerevisiae (strain ATCC 204508 / S288c) GN=ENO2 PE=1 SV=2 (ENO2_YEAST)	ENO2_YEAST [2]	60	58	1	37
ATP synthase subunit beta, mitochondrial OS=Saccharomyces cerevisiae (strain ATCC 204508 / S288c) GN=ATP2 PE=1 SV=2	ATPB_YEAST	60	0	54	32
Cluster of S-adenosylmethionine synthase 1 OS=Saccharomyces cerevisiae (strain ATCC 204508 / S288c) GN=SAM1 PE=1 SV=2 (METK1_YEAST)	METK1_YEAST [2]	46	17	24	39
Trypsin OS=Sus scrofa PE=1 SV=1	TRYP_CON-PIG	23	31	28	25
ATP synthase subunit alpha, mitochondrial OS=Saccharomyces cerevisiae (strain ATCC 204508 / S288c) GN=ATP1 PE=1 SV=5	ATPA_YEAST	23	2	31	0
Phosphoglycerate kinase OS=Saccharomyces cerevisiae (strain ATCC 204508 / S288c) GN=PGK1 PE=1 SV=2	PGK_YEAST	2	49	0	0
DNA-directed RNA polymerase I subunit RPA49 OS=Saccharomyces cerevisiae (strain ATCC 204508 / S288c) GN=RPA49 PE=1 SV=2	RPA49_YEAST	28	0	0	18
Actin OS=Saccharomyces cerevisiae (strain ATCC 204508 / S288c) GN=ACT1 PE=1 SV=1	ACT_YEAST	5	31	5	4
Desmoplakin OS=Homo sapiens GN=DSP PE=1 SV=3	DESP_CON-HUMAN	15	2	15	4
Serine hydroxymethyltransferase, cytosolic OS=Saccharomyces cerevisiae (strain ATCC 204508 / S288c) GN=SHM2 PE=1 SV=2	GLYC_YEAST	17	0	0	18
60S ribosomal protein L3 OS=Saccharomyces cerevisiae (strain ATCC 204508 / S288c) GN=RPL3 PE=1 SV=4	RL3_YEAST	15	17	0	2
Red fluorescent protein drFP583 OS=Discosoma sp. PE=1 SV=1	RFP_CON-DISSP (+1)	14	8	7	8
Putative proline--tRNA ligase YHR020W OS=Saccharomyces cerevisiae (strain ATCC 204508 / S288c) GN=YHR020W PE=1 SV=1	YHI0_YEAST	8	0	24	1
Elongation factor 1-gamma 2 OS=Saccharomyces cerevisiae (strain ATCC 204508 / S288c) GN=TEF4 PE=1 SV=1	EF1G2_YEAST	18	0	1	9
Adenosylhomocysteinase OS=Saccharomyces cerevisiae (strain ATCC 204508 / S288c) GN=SAH1 PE=1 SV=1	SAHH_YEAST	11	0	0	12
ATP-dependent RNA helicase eIF4A OS=Saccharomyces cerevisiae (strain ATCC 204508 / S288c) GN=TIF1 PE=1 SV=3	IF4A_YEAST	12	0	0	14
Pyruvate kinase 1 OS=Saccharomyces cerevisiae (strain ATCC 204508 / S288c) GN=CDC19 PE=1 SV=2	KPYK1_YEAST	7	6	3	4
Glucan 1,3-beta-glucosidase I/II OS=Saccharomyces cerevisiae (strain ATCC 204508 / S288c) GN=EXG1 PE=1 SV=1	EXG1_YEAST	7	0	9	1
Homocitrate synthase, cytosolic isozyme OS=Saccharomyces cerevisiae (strain ATCC 204508 / S288c) GN=LYS20 PE=1 SV=1	HOSC_YEAST	11	0	2	0
Heat shock protein SSA1 OS=Saccharomyces cerevisiae (strain ATCC 204508 / S288c) GN=SSA1 PE=1 SV=4	HSP71_YEAST	5	0	10	1
NADP-specific glutamate dehydrogenase 1 OS=Saccharomyces cerevisiae (strain ATCC 204508 / S288c) GN=GDH1 PE=1 SV=2	DHE4_YEAST	5	0	10	1
GPN-loop GTPase 1 OS=Saccharomyces cerevisiae (strain ATCC 204508 / S288c) GN=NPA3 PE=1 SV=1	GPN1_YEAST	6	0	4	4
Nucleolar protein 58 OS=Saccharomyces cerevisiae (strain ATCC 204508 / S288c) GN=NOP58 PE=1 SV=1	NOP58_YEAST	6	0	7	3
Heat shock protein 42 OS=Saccharomyces cerevisiae (strain ATCC 204508 / S288c) GN=HSP42 PE=1 SV=1	HSP42_YEAST	6	0	0	6
V-type proton ATPase catalytic subunit A OS=Saccharomyces cerevisiae (strain ATCC 204508 / S288c) GN=VMA1 PE=1 SV=3	VATA_YEAST	8	0	3	0
V-type proton ATPase subunit B OS=Saccharomyces cerevisiae (strain ATCC 204508 / S288c) GN=VMA2 PE=1 SV=2	VATB_YEAST	6	2	6	2
D-2-hydroxyglutarate--pyruvate transhydrogenase DLD3 OS=Saccharomyces cerevisiae (strain ATCC 204508 / S288c) GN=DLD3 PE=1 SV=1	DLD3_YEAST	5	0	0	8
Heat shock protein 60, mitochondrial OS=Saccharomyces cerevisiae (strain ATCC 204508 / S288c) GN=HSP60 PE=1 SV=1	HSP60_YEAST	5	0	5	1
Keratin, type II cytoskeletal 80 OS=Homo sapiens GN=KRT80 PE=1 SV=2	K2C80_CON-HUMAN	5	4	10	0
Nucleoporin SEH1 OS=Saccharomyces cerevisiae (strain ATCC 204508 / S288c) GN=SEH1 PE=1 SV=1	SEH1_YEAST	8	0	0	4
T-complex protein 1 subunit theta OS=Saccharomyces cerevisiae (strain ATCC 204508 / S288c) GN=CCT8 PE=1 SV=1	TCPQ_YEAST	4	2	3	2
Glyceraldehyde-3-phosphate dehydrogenase 2 OS=Saccharomyces cerevisiae (strain ATCC 204508 / S288c) GN=TDH2 PE=1 SV=3	G3P2_YEAST (+1)	4	2	2	1
Elongation factor Tu, mitochondrial OS=Saccharomyces cerevisiae (strain ATCC 204508 / S288c) GN=TUF1 PE=1 SV=1	EFTU_YEAST	6	0	1	2
Nucleolar protein 56 OS=Saccharomyces cerevisiae (strain ATCC 204508 / S288c) GN=NOP56 PE=1 SV=1	NOP56_YEAST	4	0	3	4
Ubiquitin-60S ribosomal protein L40 OS=Saccharomyces cerevisiae (strain ATCC 204508 / S288c) GN=RPL40B PE=1 SV=1	RL40B_YEAST (+2)	1	5	3	1
6-phosphogluconate dehydrogenase, decarboxylating 1 OS=Saccharomyces cerevisiae (strain ATCC 204508 / S288c) GN=GND1 PE=1 SV=1	6PGD1_YEAST	5	0	0	3
26S proteasome regulatory subunit 8 homolog OS=Saccharomyces cerevisiae (strain ATCC 204508 / S288c) GN=RPT6 PE=1 SV=4	PRS8_YEAST	0	8	0	0
Filaggrin OS=Homo sapiens GN=FLG PE=1 SV=3	FILA_CON-HUMAN	0	1	2	1
LAS seventeen-binding protein 3 OS=Saccharomyces cerevisiae (strain ATCC 204508 / S288c) GN=LSB3 PE=1 SV=3	LSB3_YEAST	5	0	0	3
Ribosome-associated molecular chaperone SSB2 OS=Saccharomyces cerevisiae (strain ATCC 204508 / S288c) GN=SSB2 PE=1 SV=2	SSB2_YEAST	5	0	0	0
Sphingolipid long chain base-responsive protein PIL1 OS=Saccharomyces cerevisiae (strain ATCC 204508 / S288c) GN=PIL1 PE=1 SV=1	PIL1_YEAST	3	4	0	0
Cytochrome b-c1 complex subunit 1, mitochondrial OS=Saccharomyces cerevisiae (strain ATCC 204508 / S288c) GN=COR1 PE=1 SV=1	QCR1_YEAST	0	7	0	0
Dolichyl-diphosphooligosaccharide--protein glycosyltransferase subunit WBP1 OS=Saccharomyces cerevisiae (strain ATCC 204508 / S288c) GN=WBP1 PE=1 SV=1	OSTB_YEAST	0	0	3	0
Actin-related protein 2 OS=Saccharomyces cerevisiae (strain ATCC 204508 / S288c) GN=ARP2 PE=1 SV=1	ARP2_YEAST	0	6	0	0
ATP-dependent RNA helicase DBP3 OS=Saccharomyces cerevisiae (strain ATCC 204508 / S288c) GN=DBP3 PE=1 SV=2	DBP3_YEAST	3	0	2	1
DNA replication licensing factor MCM3 OS=Saccharomyces cerevisiae (strain ATCC 204508 / S288c) GN=MCM3 PE=1 SV=1	MCM3_YEAST	0	2	0	0
Aldehyde dehydrogenase 5, mitochondrial OS=Saccharomyces cerevisiae (strain ATCC 204508 / S288c) GN=ALD5 PE=1 SV=4	ALDH5_YEAST	1	0	0	4
Homocysteine/cysteine synthase OS=Saccharomyces cerevisiae (strain ATCC 204508 / S288c) GN=MET17 PE=1 SV=3	CYSD_YEAST	0	0	0	5
Ubiquinone biosynthesis monooxygenase COQ6, mitochondrial OS=Saccharomyces cerevisiae (strain ATCC 204508 / S288c) GN=COQ6 PE=1 SV=1	COQ6_YEAST	4	1	0	0
Mitochondrial protein import protein MAS5 OS=Saccharomyces cerevisiae (strain ATCC 204508 / S288c) GN=YDJ1 PE=1 SV=1	MAS5_YEAST	0	4	0	0
cDNA, FLJ94640, highly similar to Homo sapiens keratin 18 (KRT18), mRNA OS=Homo sapiens PE=2 SV=1	B2RA03_CON-HUMAN (+1)	9	25	15	9
ATP-dependent RNA helicase DBP8 OS=Saccharomyces cerevisiae (strain ATCC 204508 / S288c) GN=DBP8 PE=1 SV=1	DBP8_YEAST	4	0	0	0
Obg-like ATPase 1 OS=Saccharomyces cerevisiae (strain ATCC 204508 / S288c) GN=OLA1 PE=1 SV=1	OLA1_YEAST	0	5	0	0
Pyruvate decarboxylase isozyme 1 OS=Saccharomyces cerevisiae (strain ATCC 204508 / S288c) GN=PDC1 PE=1 SV=7	PDC1_YEAST	0	4	0	0
Elongation factor 1-gamma 1 OS=Saccharomyces cerevisiae (strain ATCC 204508 / S288c) GN=CAM1 PE=1 SV=2	EF1G1_YEAST	3	0	3	0
26S proteasome regulatory subunit 6B homolog OS=Saccharomyces cerevisiae (strain ATCC 204508 / S288c) GN=RPT3 PE=1 SV=2	PRS6B_YEAST	0	0	3	0
DnaJ homolog 1, mitochondrial OS=Saccharomyces cerevisiae (strain ATCC 204508 / S288c) GN=MDJ1 PE=1 SV=1	MDJ1_YEAST	3	0	0	0
ATP-dependent molecular chaperone HSC82 OS=Saccharomyces cerevisiae (strain ATCC 204508 / S288c) GN=HSC82 PE=1 SV=4	HSC82_YEAST (+1)	2	0	1	1
Zinc/cadmium resistance protein OS=Saccharomyces cerevisiae (strain ATCC 204508 / S288c) GN=ZRC1 PE=1 SV=2	ZRC1_YEAST	0	1	0	2
Poly(A) ribonuclease POP2 OS=Saccharomyces cerevisiae (strain ATCC 204508 / S288c) GN=POP2 PE=1 SV=2	POP2_YEAST	2	0	1	0
Plasma membrane ATPase 1 OS=Saccharomyces cerevisiae (strain ATCC 204508 / S288c) GN=PMA1 PE=1 SV=2	PMA1_YEAST (+1)	0	0	2	1
Tubulin beta chain OS=Saccharomyces cerevisiae (strain ATCC 204508 / S288c) GN=TUB2 PE=1 SV=2	TBB_YEAST	2	0	1	0
tRNA-aminoacylation cofactor ARC1 OS=Saccharomyces cerevisiae (strain ATCC 204508 / S288c) GN=ARC1 PE=1 SV=2	ARC1_YEAST	1	3	0	0
Keratin, type II cytoskeletal 1 OS=Pan troglodytes GN=KRT1 PE=2 SV=1	sp|A5A6M6|K2C1_CON-PANTR-DECOY (+1)	0	1	2	0
T-complex protein 1 subunit delta OS=Saccharomyces cerevisiae (strain ATCC 204508 / S288c) GN=CCT4 PE=1 SV=2	TCPD_YEAST	1	0	2	0
Hydroxymethylglutaryl-CoA synthase OS=Saccharomyces cerevisiae (strain ATCC 204508 / S288c) GN=ERG13 PE=1 SV=1	HMCS_YEAST	2	0	0	0
26S proteasome regulatory subunit RPN5 OS=Saccharomyces cerevisiae (strain ATCC 204508 / S288c) GN=RPN5 PE=1 SV=3	RPN5_YEAST	2	0	0	1
Dystonin OS=Homo sapiens GN=DST PE=1 SV=4	DYST_CON-HUMAN	2	0	1	0
Transposon Ty1-BR Gag-Pol polyprotein OS=Saccharomyces cerevisiae (strain ATCC 204508 / S288c) GN=TY1B-BR PE=3 SV=1	YB12B_YEAST (+24)	2	0	0	0
Cysteine proteinase 1, mitochondrial OS=Saccharomyces cerevisiae (strain ATCC 204508 / S288c) GN=LAP3 PE=1 SV=3	BLH1_YEAST	2	0	0	0
Alcohol dehydrogenase 1 OS=Saccharomyces cerevisiae (strain ATCC 204508 / S288c) GN=ADH1 PE=1 SV=5	ADH1_YEAST	2	1	0	0
Keratin, hair, acidic, 2 OS=Pan troglodytes verus GN=krtha2 PE=2 SV=1	A5A6M9_CON-PANTR (+1)	0	20	0	9
Plakophilin-1 OS=Homo sapiens GN=PKP1 PE=1 SV=2	PKP1_CON-HUMAN	0	0	2	0
D-3-phosphoglycerate dehydrogenase 1 OS=Saccharomyces cerevisiae (strain ATCC 204508 / S288c) GN=SER3 PE=1 SV=1	SERA_YEAST	0	0	0	2
Alpha-1,3/1,6-mannosyltransferase ALG2 OS=Saccharomyces cerevisiae (strain ATCC 204508 / S288c) GN=ALG2 PE=1 SV=2	ALG2_YEAST	0	0	2	0
Saccharopine dehydrogenase [NADP(+), L-glutamate-forming] OS=Saccharomyces cerevisiae (strain ATCC 204508 / S288c) GN=LYS9 PE=1 SV=1	LYS9_YEAST	2	0	0	0

## Sheet: Peptide lists with TIC
MS/MS sample name	Protein name	Protein accession numbers	Peptide sequence	Total Ion Count
Band 1	Actin OS=Saccharomyces cerevisiae (strain ATCC 204508 / S288c) GN=ACT1 PE=1 SV=1	ACT_YEAST	AGFAGDDAPR	750286
Band 1	Actin OS=Saccharomyces cerevisiae (strain ATCC 204508 / S288c) GN=ACT1 PE=1 SV=1	ACT_YEAST	IIAPPER	425134
Band 1	Actin OS=Saccharomyces cerevisiae (strain ATCC 204508 / S288c) GN=ACT1 PE=1 SV=1	ACT_YEAST	SYELPDGQVITIGNER	598807
Band 1	Keratin 77 OS=Mus musculus GN=Krt77 PE=2 SV=1	Q08EK5_CON-MOUSE	FLEQQNQVLQTK	2159070000000
Band 1	Keratin 77 OS=Mus musculus GN=Krt77 PE=2 SV=1	Q08EK5_CON-MOUSE	KYEDEINKR	1322730000000
Band 1	Keratin 77 OS=Mus musculus GN=Krt77 PE=2 SV=1	Q08EK5_CON-MOUSE	LQQVNTSTR	81,519.9
Band 1	Keratin 77 OS=Mus musculus GN=Krt77 PE=2 SV=1	Q08EK5_CON-MOUSE	NKYEDEINKR	2498950000000
Band 1	Keratin 77 OS=Mus musculus GN=Krt77 PE=2 SV=1	Q08EK5_CON-MOUSE	QLLEGEESR	558327
Band 1	Keratin 77 OS=Mus musculus GN=Krt77 PE=2 SV=1	Q08EK5_CON-MOUSE	SLDLDSIIDAVR	143724
Band 1	Keratin 77 OS=Mus musculus GN=Krt77 PE=2 SV=1	Q08EK5_CON-MOUSE	WELLQQVNTSTR	1198840000000
Band 1	Keratin 77 OS=Mus musculus GN=Krt77 PE=2 SV=1	Q08EK5_CON-MOUSE	YEDEINKR	718174
Band 1	Dystonin OS=Homo sapiens GN=DST PE=1 SV=4	DYST_CON-HUMAN	IENLISTLK	45,505.8
Band 1	Dystonin OS=Homo sapiens GN=DST PE=1 SV=4	DYST_CON-HUMAN	LSNLQSR	165189
Band 1	Hydroxymethylglutaryl-CoA synthase OS=Saccharomyces cerevisiae (strain ATCC 204508 / S288c) GN=ERG13 PE=1 SV=1	HMCS_YEAST	ANPQLFPEVDAELATR	184212
Band 1	Hydroxymethylglutaryl-CoA synthase OS=Saccharomyces cerevisiae (strain ATCC 204508 / S288c) GN=ERG13 PE=1 SV=1	HMCS_YEAST	GLVSDPAGSDALNVLK	163425
Band 1	NADP-specific glutamate dehydrogenase 1 OS=Saccharomyces cerevisiae (strain ATCC 204508 / S288c) GN=GDH1 PE=1 SV=2	DHE4_YEAST	FIAEGSNMGSTPEAIAVFETAR	231367
Band 1	NADP-specific glutamate dehydrogenase 1 OS=Saccharomyces cerevisiae (strain ATCC 204508 / S288c) GN=GDH1 PE=1 SV=2	DHE4_YEAST	HIGQDTDVPAGDIGVGGR	428646
Band 1	NADP-specific glutamate dehydrogenase 1 OS=Saccharomyces cerevisiae (strain ATCC 204508 / S288c) GN=GDH1 PE=1 SV=2	DHE4_YEAST	VIELGGTVVSLSDSK	191140
Band 1	NADP-specific glutamate dehydrogenase 1 OS=Saccharomyces cerevisiae (strain ATCC 204508 / S288c) GN=GDH1 PE=1 SV=2	DHE4_YEAST	VLPIVSVPER	237186
Band 1	Glyceraldehyde-3-phosphate dehydrogenase 2 OS=Saccharomyces cerevisiae (strain ATCC 204508 / S288c) GN=TDH2 PE=1 SV=3	G3P2_YEAST,G3P3_YEAST	LTGMAFR	484915
Band 1	Glyceraldehyde-3-phosphate dehydrogenase 2 OS=Saccharomyces cerevisiae (strain ATCC 204508 / S288c) GN=TDH2 PE=1 SV=3	G3P2_YEAST,G3P3_YEAST	VAINGFGR	389373
Band 1	Glyceraldehyde-3-phosphate dehydrogenase 2 OS=Saccharomyces cerevisiae (strain ATCC 204508 / S288c) GN=TDH2 PE=1 SV=3	G3P2_YEAST,G3P3_YEAST	VPTVDVSVVDLTVK	199206
Band 1	Putative proline--tRNA ligase YHR020W OS=Saccharomyces cerevisiae (strain ATCC 204508 / S288c) GN=YHR020W PE=1 SV=1	YHI0_YEAST	AGSSELEEPIAIRPTSETVMYPYYAK	321153
Band 1	Putative proline--tRNA ligase YHR020W OS=Saccharomyces cerevisiae (strain ATCC 204508 / S288c) GN=YHR020W PE=1 SV=1	YHI0_YEAST	ELFDTHR	127637
Band 1	Putative proline--tRNA ligase YHR020W OS=Saccharomyces cerevisiae (strain ATCC 204508 / S288c) GN=YHR020W PE=1 SV=1	YHI0_YEAST	IPEILEEMQGDLFK	68,443.7
Band 1	Putative proline--tRNA ligase YHR020W OS=Saccharomyces cerevisiae (strain ATCC 204508 / S288c) GN=YHR020W PE=1 SV=1	YHI0_YEAST	NQVVVVR	840382
Band 1	Putative proline--tRNA ligase YHR020W OS=Saccharomyces cerevisiae (strain ATCC 204508 / S288c) GN=YHR020W PE=1 SV=1	YHI0_YEAST	VSQFQSVVIPVGITK	367309
Band 1	Putative proline--tRNA ligase YHR020W OS=Saccharomyces cerevisiae (strain ATCC 204508 / S288c) GN=YHR020W PE=1 SV=1	YHI0_YEAST	YVVSFDELEAR	292851
Band 1	Heat shock protein SSA1 OS=Saccharomyces cerevisiae (strain ATCC 204508 / S288c) GN=SSA1 PE=1 SV=4	HSP71_YEAST	FKEEDEKESQR	147831
Band 1	Heat shock protein SSA1 OS=Saccharomyces cerevisiae (strain ATCC 204508 / S288c) GN=SSA1 PE=1 SV=4	HSP71_YEAST	LDKSQVDEIVLVGGSTR	118614
Band 1	Heat shock protein SSA1 OS=Saccharomyces cerevisiae (strain ATCC 204508 / S288c) GN=SSA1 PE=1 SV=4	HSP71_YEAST	NQLESIAYSLK	171880
Band 1	Heat shock protein SSA1 OS=Saccharomyces cerevisiae (strain ATCC 204508 / S288c) GN=SSA1 PE=1 SV=4	HSP71_YEAST	SINPDEAVAYGAAVQAAILTGDESSK	20,259.2
Band 1	Heat shock protein SSA1 OS=Saccharomyces cerevisiae (strain ATCC 204508 / S288c) GN=SSA1 PE=1 SV=4	HSP71_YEAST	TTPSFVAFTDTER	50,470.3
Band 1	26S proteasome regulatory subunit RPN5 OS=Saccharomyces cerevisiae (strain ATCC 204508 / S288c) GN=RPN5 PE=1 SV=3	RPN5_YEAST	ISVIETIR	364411
Band 1	26S proteasome regulatory subunit RPN5 OS=Saccharomyces cerevisiae (strain ATCC 204508 / S288c) GN=RPN5 PE=1 SV=3	RPN5_YEAST	SLDLNTR	165189
Band 1	Keratin, type II cytoskeletal 2 epidermal OS=Homo sapiens GN=KRT2 PE=1 SV=2	K22E_CON-HUMAN	AAFGGSGGRGSSSGGGYSSGSSSYGSGGR	110423
Band 1	Keratin, type II cytoskeletal 2 epidermal OS=Homo sapiens GN=KRT2 PE=1 SV=2	K22E_CON-HUMAN	AQYEEIAQR	1161530000000
Band 1	Keratin, type II cytoskeletal 2 epidermal OS=Homo sapiens GN=KRT2 PE=1 SV=2	K22E_CON-HUMAN	DVDNAYMIK	8171550
Band 1	Keratin, type II cytoskeletal 2 epidermal OS=Homo sapiens GN=KRT2 PE=1 SV=2	K22E_CON-HUMAN	DYQELMNVK	750703
Band 1	Keratin, type II cytoskeletal 2 epidermal OS=Homo sapiens GN=KRT2 PE=1 SV=2	K22E_CON-HUMAN	FLEQQNQVLQTK	2159070000000
Band 1	Keratin, type II cytoskeletal 2 epidermal OS=Homo sapiens GN=KRT2 PE=1 SV=2	K22E_CON-HUMAN	GFSSGSAVVSGGSR	7259050
Band 1	Keratin, type II cytoskeletal 2 epidermal OS=Homo sapiens GN=KRT2 PE=1 SV=2	K22E_CON-HUMAN	GGGFGGGSSFGGGSGFSGGGFGGGGFGGGR	2807310
Band 1	Keratin, type II cytoskeletal 2 epidermal OS=Homo sapiens GN=KRT2 PE=1 SV=2	K22E_CON-HUMAN	GGSGGGGSISGGGYGSGGGSGGR	1216900
Band 1	Keratin, type II cytoskeletal 2 epidermal OS=Homo sapiens GN=KRT2 PE=1 SV=2	K22E_CON-HUMAN	GGSISGGGYGSGGGK	2491280
Band 1	Keratin, type II cytoskeletal 2 epidermal OS=Homo sapiens GN=KRT2 PE=1 SV=2	K22E_CON-HUMAN	GGSSSGGGYGSGGGGSSSVK	218047
Band 1	Keratin, type II cytoskeletal 2 epidermal OS=Homo sapiens GN=KRT2 PE=1 SV=2	K22E_CON-HUMAN	GSSSGGGYSSGSSSYGSGGR	859175
Band 1	Keratin, type II cytoskeletal 2 epidermal OS=Homo sapiens GN=KRT2 PE=1 SV=2	K22E_CON-HUMAN	HGGGGGGFGGGGFGSR	4721440
Band 1	Keratin, type II cytoskeletal 2 epidermal OS=Homo sapiens GN=KRT2 PE=1 SV=2	K22E_CON-HUMAN	IEISELNR	3404200
Band 1	Keratin, type II cytoskeletal 2 epidermal OS=Homo sapiens GN=KRT2 PE=1 SV=2	K22E_CON-HUMAN	KDVDNAYMIK	141457
Band 1	Keratin, type II cytoskeletal 2 epidermal OS=Homo sapiens GN=KRT2 PE=1 SV=2	K22E_CON-HUMAN	KYEDEINKR	1322730000000
Band 1	Keratin, type II cytoskeletal 2 epidermal OS=Homo sapiens GN=KRT2 PE=1 SV=2	K22E_CON-HUMAN	LALDVEIATYR	158318
Band 1	Keratin, type II cytoskeletal 2 epidermal OS=Homo sapiens GN=KRT2 PE=1 SV=2	K22E_CON-HUMAN	LQGEIAHVK	555158
Band 1	Keratin, type II cytoskeletal 2 epidermal OS=Homo sapiens GN=KRT2 PE=1 SV=2	K22E_CON-HUMAN	MSGDLSSNVTVSVTSSTISSNVASK	191161
Band 1	Keratin, type II cytoskeletal 2 epidermal OS=Homo sapiens GN=KRT2 PE=1 SV=2	K22E_CON-HUMAN	NLDLDSIIAEVK	7896700
Band 1	Keratin, type II cytoskeletal 2 epidermal OS=Homo sapiens GN=KRT2 PE=1 SV=2	K22E_CON-HUMAN	NVQDAIADAEQR	1109700
Band 1	Keratin, type II cytoskeletal 2 epidermal OS=Homo sapiens GN=KRT2 PE=1 SV=2	K22E_CON-HUMAN	QSGSRGGSGGGGSISGGGYGSGGGSGGR	51,404.7
Band 1	Keratin, type II cytoskeletal 2 epidermal OS=Homo sapiens GN=KRT2 PE=1 SV=2	K22E_CON-HUMAN	SISISVAGGGGGFGAAGGFGGR	893647
Band 1	Keratin, type II cytoskeletal 2 epidermal OS=Homo sapiens GN=KRT2 PE=1 SV=2	K22E_CON-HUMAN	SKEEAEALYHSK	4722030
Band 1	Keratin, type II cytoskeletal 2 epidermal OS=Homo sapiens GN=KRT2 PE=1 SV=2	K22E_CON-HUMAN	SLVGLGGTK	1004190000000
Band 1	Keratin, type II cytoskeletal 2 epidermal OS=Homo sapiens GN=KRT2 PE=1 SV=2	K22E_CON-HUMAN	TAAENDFVTLK	2004400
Band 1	Keratin, type II cytoskeletal 2 epidermal OS=Homo sapiens GN=KRT2 PE=1 SV=2	K22E_CON-HUMAN	TAAENDFVTLKK	2388780000000
Band 1	Keratin, type II cytoskeletal 2 epidermal OS=Homo sapiens GN=KRT2 PE=1 SV=2	K22E_CON-HUMAN	TSQNSELNNMQDLVEDYKK	5228800
Band 1	Keratin, type II cytoskeletal 2 epidermal OS=Homo sapiens GN=KRT2 PE=1 SV=2	K22E_CON-HUMAN	VDLLNQEIEFLK	2751760
Band 1	Keratin, type II cytoskeletal 2 epidermal OS=Homo sapiens GN=KRT2 PE=1 SV=2	K22E_CON-HUMAN	VDPEIQNVK	1268370000000
Band 1	Keratin, type II cytoskeletal 2 epidermal OS=Homo sapiens GN=KRT2 PE=1 SV=2	K22E_CON-HUMAN	VLYDAEISQIHQSVTDTNVILSMDNSR	2473680
Band 1	Keratin, type II cytoskeletal 2 epidermal OS=Homo sapiens GN=KRT2 PE=1 SV=2	K22E_CON-HUMAN	YEDEINKR	718174
Band 1	Keratin, type II cytoskeletal 2 epidermal OS=Homo sapiens GN=KRT2 PE=1 SV=2	K22E_CON-HUMAN	YEELQVTVGR	1712050
Band 1	Keratin, type II cytoskeletal 2 epidermal OS=Homo sapiens GN=KRT2 PE=1 SV=2	K22E_CON-HUMAN	YLDGLTAER	2157410
Band 1	Transposon Ty1-BR Gag-Pol polyprotein OS=Saccharomyces cerevisiae (strain ATCC 204508 / S288c) GN=TY1B-BR PE=3 SV=1	YB12B_YEAST,YD13B_YEAST,YD14B_YEAST,YD15B_YEAST,YE11B_YEAST,YE12B_YEAST,YG11B_YEAST,YG13B_YEAST,YH11B_YEAST,YJ11B_YEAST,YJ12B_YEAST,YL11B_YEAST,YL12B_YEAST,YL13B_YEAST,YL14B_YEAST,YM11B_YEAST,YM12B_YEAST,YM14B_YEAST,YN12B_YEAST,YO11B_YEAST,YO12B_YEAST,YP11B_YEAST,YP12B_YEAST,YP13B_YEAST,YP14B_YEAST	AHNVSTSNNSPSTDNDSISK	13,709.0
Band 1	Transposon Ty1-BR Gag-Pol polyprotein OS=Saccharomyces cerevisiae (strain ATCC 204508 / S288c) GN=TY1B-BR PE=3 SV=1	YB12B_YEAST,YD13B_YEAST,YD14B_YEAST,YD15B_YEAST,YE11B_YEAST,YE12B_YEAST,YG11B_YEAST,YG13B_YEAST,YH11B_YEAST,YJ11B_YEAST,YJ12B_YEAST,YL11B_YEAST,YL12B_YEAST,YL13B_YEAST,YL14B_YEAST,YM11B_YEAST,YM12B_YEAST,YM14B_YEAST,YN12B_YEAST,YO11B_YEAST,YO12B_YEAST,YP11B_YEAST,YP12B_YEAST,YP13B_YEAST,YP14B_YEAST	MQSDTQEANDIVTLANLQYNGSTPADAFETK	91,834.5
Band 1	Keratin, type II cytoskeletal 78 OS=Homo sapiens GN=KRT78 PE=1 SV=2	K2C78_CON-HUMAN	QLEQLQGER	143724
Band 1	Keratin, type II cytoskeletal 78 OS=Homo sapiens GN=KRT78 PE=1 SV=2	K2C78_CON-HUMAN	YQELQVSAQL	1240590000000
Band 1	ATP-dependent RNA helicase DBP3 OS=Saccharomyces cerevisiae (strain ATCC 204508 / S288c) GN=DBP3 PE=1 SV=2	DBP3_YEAST	GIQVLVISPTR	125544
Band 1	ATP-dependent RNA helicase DBP3 OS=Saccharomyces cerevisiae (strain ATCC 204508 / S288c) GN=DBP3 PE=1 SV=2	DBP3_YEAST	SQVVVATPGR	212835
Band 1	Keratin, type I cytoskeletal 12 OS=Homo sapiens GN=KRT12 PE=1 SV=1	K1C12_CON-HUMAN	LASYLDK	2237980000000
Band 1	Keratin, type I cytoskeletal 12 OS=Homo sapiens GN=KRT12 PE=1 SV=1	K1C12_CON-HUMAN	LASYLDKVR	5970900
Band 1	Keratin, type I cytoskeletal 12 OS=Homo sapiens GN=KRT12 PE=1 SV=1	K1C12_CON-HUMAN	NAQLLLQIDNAR	908860
Band 1	DnaJ homolog 1, mitochondrial OS=Saccharomyces cerevisiae (strain ATCC 204508 / S288c) GN=MDJ1 PE=1 SV=1	MDJ1_YEAST	LENFITNTFR	241473
Band 1	DnaJ homolog 1, mitochondrial OS=Saccharomyces cerevisiae (strain ATCC 204508 / S288c) GN=MDJ1 PE=1 SV=1	MDJ1_YEAST	TITVDLPHGLQDGDVVR	191480
Band 1	DnaJ homolog 1, mitochondrial OS=Saccharomyces cerevisiae (strain ATCC 204508 / S288c) GN=MDJ1 PE=1 SV=1	MDJ1_YEAST	VAPGTQYNQVISIPNMGVPK	47,774.9
Band 1	S-adenosylmethionine synthase 2 OS=Saccharomyces cerevisiae (strain ATCC 204508 / S288c) GN=SAM2 PE=1 SV=3	METK2_YEAST	DMLDENTKYFIQPSGR	2771500
Band 1	S-adenosylmethionine synthase 2 OS=Saccharomyces cerevisiae (strain ATCC 204508 / S288c) GN=SAM2 PE=1 SV=3	METK2_YEAST	FVIGGPQGDAGLTGR	1478520000000
Band 1	S-adenosylmethionine synthase 2 OS=Saccharomyces cerevisiae (strain ATCC 204508 / S288c) GN=SAM2 PE=1 SV=3	METK2_YEAST	FVIGGPQGDAGLTGRK	4854260
Band 1	S-adenosylmethionine synthase 2 OS=Saccharomyces cerevisiae (strain ATCC 204508 / S288c) GN=SAM2 PE=1 SV=3	METK2_YEAST	IGYDDSAK	584536
Band 1	S-adenosylmethionine synthase 2 OS=Saccharomyces cerevisiae (strain ATCC 204508 / S288c) GN=SAM2 PE=1 SV=3	METK2_YEAST	IIVDAYGGASSVGGGAFSGK	841280
Band 1	S-adenosylmethionine synthase 2 OS=Saccharomyces cerevisiae (strain ATCC 204508 / S288c) GN=SAM2 PE=1 SV=3	METK2_YEAST	KIIVDAYGGASSVGGGAFSGK	183331
Band 1	S-adenosylmethionine synthase 2 OS=Saccharomyces cerevisiae (strain ATCC 204508 / S288c) GN=SAM2 PE=1 SV=3	METK2_YEAST	LNMAMADAR	432268
Band 1	S-adenosylmethionine synthase 2 OS=Saccharomyces cerevisiae (strain ATCC 204508 / S288c) GN=SAM2 PE=1 SV=3	METK2_YEAST	NFDLRPGVLVK	777158
Band 1	S-adenosylmethionine synthase 2 OS=Saccharomyces cerevisiae (strain ATCC 204508 / S288c) GN=SAM2 PE=1 SV=3	METK2_YEAST	TGMIMVFGEITTK	725058
Band 1	S-adenosylmethionine synthase 2 OS=Saccharomyces cerevisiae (strain ATCC 204508 / S288c) GN=SAM2 PE=1 SV=3	METK2_YEAST	YFIQPSGR	7482600
Band 1	201-Ptc5-RFP-HA (strain xy) OX=559292333 GN=Pxy1 PE=1 SV=1	PTPxyz1_YEAST	ADKETYVEQHEVAVAR	378194
Band 1	201-Ptc5-RFP-HA (strain xy) OX=559292333 GN=Pxy1 PE=1 SV=1	PTPxyz1_YEAST	AFDILATSFMYGSR	6836740
Band 1	201-Ptc5-RFP-HA (strain xy) OX=559292333 GN=Pxy1 PE=1 SV=1	PTPxyz1_YEAST	ATSFMYGSR	1272450
Band 1	201-Ptc5-RFP-HA (strain xy) OX=559292333 GN=Pxy1 PE=1 SV=1	PTPxyz1_YEAST	AYSTSHANSTYYSR	768736
Band 1	201-Ptc5-RFP-HA (strain xy) OX=559292333 GN=Pxy1 PE=1 SV=1	PTPxyz1_YEAST	DDHVEQIITIPIESEDGK	397909
Band 1	201-Ptc5-RFP-HA (strain xy) OX=559292333 GN=Pxy1 PE=1 SV=1	PTPxyz1_YEAST	DHVEQIITIPIESEDGK	747174
Band 1	201-Ptc5-RFP-HA (strain xy) OX=559292333 GN=Pxy1 PE=1 SV=1	PTPxyz1_YEAST	DILATSFMYGSR	234712
Band 1	201-Ptc5-RFP-HA (strain xy) OX=559292333 GN=Pxy1 PE=1 SV=1	PTPxyz1_YEAST	DKETYVEQHEVAVAR	695020
Band 1	201-Ptc5-RFP-HA (strain xy) OX=559292333 GN=Pxy1 PE=1 SV=1	PTPxyz1_YEAST	DQSVLILNDSK	191873
Band 1	201-Ptc5-RFP-HA (strain xy) OX=559292333 GN=Pxy1 PE=1 SV=1	PTPxyz1_YEAST	DQSVLILNDSKIEAK	102493
Band 1	201-Ptc5-RFP-HA (strain xy) OX=559292333 GN=Pxy1 PE=1 SV=1	PTPxyz1_YEAST	DREESHFVNR	4303490
Band 1	201-Ptc5-RFP-HA (strain xy) OX=559292333 GN=Pxy1 PE=1 SV=1	PTPxyz1_YEAST	DTINGIKDYSTNTSGNINMPSPNPK	2048210000000
Band 1	201-Ptc5-RFP-HA (strain xy) OX=559292333 GN=Pxy1 PE=1 SV=1	PTPxyz1_YEAST	DYSTNTSGNINMPSPNPK	7129250000000
Band 1	201-Ptc5-RFP-HA (strain xy) OX=559292333 GN=Pxy1 PE=1 SV=1	PTPxyz1_YEAST	DYSTNTSGNINMPSPNPKGTETQK	699787
Band 1	201-Ptc5-RFP-HA (strain xy) OX=559292333 GN=Pxy1 PE=1 SV=1	PTPxyz1_YEAST	EADKETYVEQHEVAVAR	13704300000000
Band 1	201-Ptc5-RFP-HA (strain xy) OX=559292333 GN=Pxy1 PE=1 SV=1	PTPxyz1_YEAST	EANTEMLYPADGGLEGR	1451330
Band 1	201-Ptc5-RFP-HA (strain xy) OX=559292333 GN=Pxy1 PE=1 SV=1	PTPxyz1_YEAST	EDDHVEQIITIPIESEDGK	279498
Band 1	201-Ptc5-RFP-HA (strain xy) OX=559292333 GN=Pxy1 PE=1 SV=1	PTPxyz1_YEAST	EGKPYEGTQTMR	172109
Band 1	201-Ptc5-RFP-HA (strain xy) OX=559292333 GN=Pxy1 PE=1 SV=1	PTPxyz1_YEAST	EMLYPADGGLEGR	270841
Band 1	201-Ptc5-RFP-HA (strain xy) OX=559292333 GN=Pxy1 PE=1 SV=1	PTPxyz1_YEAST	EQIITIPIESEDGK	1361450
Band 1	201-Ptc5-RFP-HA (strain xy) OX=559292333 GN=Pxy1 PE=1 SV=1	PTPxyz1_YEAST	ETYVEQHEVAVAR	3321140000000
Band 1	201-Ptc5-RFP-HA (strain xy) OX=559292333 GN=Pxy1 PE=1 SV=1	PTPxyz1_YEAST	GEGKPYEGTQTMR	177837
Band 1	201-Ptc5-RFP-HA (strain xy) OX=559292333 GN=Pxy1 PE=1 SV=1	PTPxyz1_YEAST	GIFYPYDVPDY	1474120000000
Band 1	201-Ptc5-RFP-HA (strain xy) OX=559292333 GN=Pxy1 PE=1 SV=1	PTPxyz1_YEAST	GIFYPYDVPDYA	11349600000000
Band 1	201-Ptc5-RFP-HA (strain xy) OX=559292333 GN=Pxy1 PE=1 SV=1	PTPxyz1_YEAST	GIKDYSTNTSGNINMPSPNPK	54,073.4
Band 1	201-Ptc5-RFP-HA (strain xy) OX=559292333 GN=Pxy1 PE=1 SV=1	PTPxyz1_YEAST	GIPDFFK	440817
Band 1	201-Ptc5-RFP-HA (strain xy) OX=559292333 GN=Pxy1 PE=1 SV=1	PTPxyz1_YEAST	GVNFPSNG	584742
Band 1	201-Ptc5-RFP-HA (strain xy) OX=559292333 GN=Pxy1 PE=1 SV=1	PTPxyz1_YEAST	GVNFPSNGPVMQK	39123700000000
Band 1	201-Ptc5-RFP-HA (strain xy) OX=559292333 GN=Pxy1 PE=1 SV=1	PTPxyz1_YEAST	GVNFPSNGPVMQKK	2686560000000
Band 1	201-Ptc5-RFP-HA (strain xy) OX=559292333 GN=Pxy1 PE=1 SV=1	PTPxyz1_YEAST	GVYYVDHR	1261780
Band 1	201-Ptc5-RFP-HA (strain xy) OX=559292333 GN=Pxy1 PE=1 SV=1	PTPxyz1_YEAST	GWEANTEMLYPADGGLEGR	90,409.4
Band 1	201-Ptc5-RFP-HA (strain xy) OX=559292333 GN=Pxy1 PE=1 SV=1	PTPxyz1_YEAST	HVEQIITIPIESEDGK	467194
Band 1	201-Ptc5-RFP-HA (strain xy) OX=559292333 GN=Pxy1 PE=1 SV=1	PTPxyz1_YEAST	IEDDHVEQIITIPIESEDGK	372504
Band 1	201-Ptc5-RFP-HA (strain xy) OX=559292333 GN=Pxy1 PE=1 SV=1	PTPxyz1_YEAST	IITIPIESEDGK	631704
Band 1	201-Ptc5-RFP-HA (strain xy) OX=559292333 GN=Pxy1 PE=1 SV=1	PTPxyz1_YEAST	IKEADKETYVEQH	256142
Band 1	201-Ptc5-RFP-HA (strain xy) OX=559292333 GN=Pxy1 PE=1 SV=1	PTPxyz1_YEAST	IKEADKETYVEQHEVAVAR	46207300000000
Band 1	201-Ptc5-RFP-HA (strain xy) OX=559292333 GN=Pxy1 PE=1 SV=1	PTPxyz1_YEAST	IKVVEGGPLPF	1534380
Band 1	201-Ptc5-RFP-HA (strain xy) OX=559292333 GN=Pxy1 PE=1 SV=1	PTPxyz1_YEAST	ILATSFMYGSR	209915
Band 1	201-Ptc5-RFP-HA (strain xy) OX=559292333 GN=Pxy1 PE=1 SV=1	PTPxyz1_YEAST	ILSLDTINGIK	2954430000000
Band 1	201-Ptc5-RFP-HA (strain xy) OX=559292333 GN=Pxy1 PE=1 SV=1	PTPxyz1_YEAST	ILSLDTINGIKDYSTN	125237
Band 1	201-Ptc5-RFP-HA (strain xy) OX=559292333 GN=Pxy1 PE=1 SV=1	PTPxyz1_YEAST	ILSLDTINGIKDYSTNTSGNINMPSPNPK	3915150000000
Band 1	201-Ptc5-RFP-HA (strain xy) OX=559292333 GN=Pxy1 PE=1 SV=1	PTPxyz1_YEAST	INMPSPNPK	37,013.1
Band 1	201-Ptc5-RFP-HA (strain xy) OX=559292333 GN=Pxy1 PE=1 SV=1	PTPxyz1_YEAST	IPIESEDGK	201803
Band 1	201-Ptc5-RFP-HA (strain xy) OX=559292333 GN=Pxy1 PE=1 SV=1	PTPxyz1_YEAST	IRGVNFPSNGPVMQK	1038650000000
Band 1	201-Ptc5-RFP-HA (strain xy) OX=559292333 GN=Pxy1 PE=1 SV=1	PTPxyz1_YEAST	ITIPIESEDGK	1022730
Band 1	201-Ptc5-RFP-HA (strain xy) OX=559292333 GN=Pxy1 PE=1 SV=1	PTPxyz1_YEAST	KDYSTNTSGNINMPSPNPK	45,739.0
Band 1	201-Ptc5-RFP-HA (strain xy) OX=559292333 GN=Pxy1 PE=1 SV=1	PTPxyz1_YEAST	KEADKETYVEQHEVAVAR	57,750.8
Band 1	201-Ptc5-RFP-HA (strain xy) OX=559292333 GN=Pxy1 PE=1 SV=1	PTPxyz1_YEAST	KETYVEQHEVAVAR	329140
Band 1	201-Ptc5-RFP-HA (strain xy) OX=559292333 GN=Pxy1 PE=1 SV=1	PTPxyz1_YEAST	KILSLDTINGIK	911951
Band 1	201-Ptc5-RFP-HA (strain xy) OX=559292333 GN=Pxy1 PE=1 SV=1	PTPxyz1_YEAST	KILSLDTINGIKDYSTNTSGNINMPSPNPK	1133090
Band 1	201-Ptc5-RFP-HA (strain xy) OX=559292333 GN=Pxy1 PE=1 SV=1	PTPxyz1_YEAST	KTLGWEANTEMLYPADGGLEGR	2683470000000
Band 1	201-Ptc5-RFP-HA (strain xy) OX=559292333 GN=Pxy1 PE=1 SV=1	PTPxyz1_YEAST	LDTINGIKDYSTNTSGNINMPSPNPK	169037
Band 1	201-Ptc5-RFP-HA (strain xy) OX=559292333 GN=Pxy1 PE=1 SV=1	PTPxyz1_YEAST	LFISSHSK	4016870
Band 1	201-Ptc5-RFP-HA (strain xy) OX=559292333 GN=Pxy1 PE=1 SV=1	PTPxyz1_YEAST	LGWEANTEMLYPADGGLEGR	101817
Band 1	201-Ptc5-RFP-HA (strain xy) OX=559292333 GN=Pxy1 PE=1 SV=1	PTPxyz1_YEAST	LHDREESHFVNR	2493980000000
Band 1	201-Ptc5-RFP-HA (strain xy) OX=559292333 GN=Pxy1 PE=1 SV=1	PTPxyz1_YEAST	LTYSYYSPK	4396480
Band 1	201-Ptc5-RFP-HA (strain xy) OX=559292333 GN=Pxy1 PE=1 SV=1	PTPxyz1_YEAST	LYMEGTVNNHHFK	3528880000000
Band 1	201-Ptc5-RFP-HA (strain xy) OX=559292333 GN=Pxy1 PE=1 SV=1	PTPxyz1_YEAST	MLYPADGGLEGR	1032710
Band 1	201-Ptc5-RFP-HA (strain xy) OX=559292333 GN=Pxy1 PE=1 SV=1	PTPxyz1_YEAST	MPGVYYVDHR	29512100000000
Band 1	201-Ptc5-RFP-HA (strain xy) OX=559292333 GN=Pxy1 PE=1 SV=1	PTPxyz1_YEAST	MPGVYYVDHRLER	178940000000
Band 1	201-Ptc5-RFP-HA (strain xy) OX=559292333 GN=Pxy1 PE=1 SV=1	PTPxyz1_YEAST	NDQSVLILNDSK	44,727.6
Band 1	201-Ptc5-RFP-HA (strain xy) OX=559292333 GN=Pxy1 PE=1 SV=1	PTPxyz1_YEAST	NLKMPGVYYVDHR	5249580
Band 1	201-Ptc5-RFP-HA (strain xy) OX=559292333 GN=Pxy1 PE=1 SV=1	PTPxyz1_YEAST	NTEMLYPADGGLEGR	231129
Band 1	201-Ptc5-RFP-HA (strain xy) OX=559292333 GN=Pxy1 PE=1 SV=1	PTPxyz1_YEAST	PIEDDHVEQIITIPIESEDGK	573800
Band 1	201-Ptc5-RFP-HA (strain xy) OX=559292333 GN=Pxy1 PE=1 SV=1	PTPxyz1_YEAST	PYEGTQTMR	600599
Band 1	201-Ptc5-RFP-HA (strain xy) OX=559292333 GN=Pxy1 PE=1 SV=1	PTPxyz1_YEAST	QIITIPIESEDGK	1130030
Band 1	201-Ptc5-RFP-HA (strain xy) OX=559292333 GN=Pxy1 PE=1 SV=1	PTPxyz1_YEAST	QNDQSVLILNDSK	1318310
Band 1	201-Ptc5-RFP-HA (strain xy) OX=559292333 GN=Pxy1 PE=1 SV=1	PTPxyz1_YEAST	QNDQSVLILNDSKIEAK	1078120
Band 1	201-Ptc5-RFP-HA (strain xy) OX=559292333 GN=Pxy1 PE=1 SV=1	PTPxyz1_YEAST	QSFPEGFTWER	52976200000000
Band 1	201-Ptc5-RFP-HA (strain xy) OX=559292333 GN=Pxy1 PE=1 SV=1	PTPxyz1_YEAST	SFMYGSR	994898
Band 1	201-Ptc5-RFP-HA (strain xy) OX=559292333 GN=Pxy1 PE=1 SV=1	PTPxyz1_YEAST	SFPEGFTWER	280494
Band 1	201-Ptc5-RFP-HA (strain xy) OX=559292333 GN=Pxy1 PE=1 SV=1	PTPxyz1_YEAST	SGNINMPSPNPK	7,297.81
Band 1	201-Ptc5-RFP-HA (strain xy) OX=559292333 GN=Pxy1 PE=1 SV=1	PTPxyz1_YEAST	SLDTINGIKDYSTNTSGNINMPSPNPK	49,284.2
Band 1	201-Ptc5-RFP-HA (strain xy) OX=559292333 GN=Pxy1 PE=1 SV=1	PTPxyz1_YEAST	SQNDQSVLILNDSK	6789390000000
Band 1	201-Ptc5-RFP-HA (strain xy) OX=559292333 GN=Pxy1 PE=1 SV=1	PTPxyz1_YEAST	SQNDQSVLILNDSKIEAK	6212950000000
Band 1	201-Ptc5-RFP-HA (strain xy) OX=559292333 GN=Pxy1 PE=1 SV=1	PTPxyz1_YEAST	STNTSGNINMPSPNPK	139154
Band 1	201-Ptc5-RFP-HA (strain xy) OX=559292333 GN=Pxy1 PE=1 SV=1	PTPxyz1_YEAST	STSHANSTYYSR	221886
Band 1	201-Ptc5-RFP-HA (strain xy) OX=559292333 GN=Pxy1 PE=1 SV=1	PTPxyz1_YEAST	TEMLYPADGGLEGR	533633
Band 1	201-Ptc5-RFP-HA (strain xy) OX=559292333 GN=Pxy1 PE=1 SV=1	PTPxyz1_YEAST	TFINHTQGIPDFFK	9845230000000
Band 1	201-Ptc5-RFP-HA (strain xy) OX=559292333 GN=Pxy1 PE=1 SV=1	PTPxyz1_YEAST	TINGIKDYSTNTSGNINMPSPNPK	497501
Band 1	201-Ptc5-RFP-HA (strain xy) OX=559292333 GN=Pxy1 PE=1 SV=1	PTPxyz1_YEAST	TIPIESEDGK	285008
Band 1	201-Ptc5-RFP-HA (strain xy) OX=559292333 GN=Pxy1 PE=1 SV=1	PTPxyz1_YEAST	TKLFISSHSK	1003360
Band 1	201-Ptc5-RFP-HA (strain xy) OX=559292333 GN=Pxy1 PE=1 SV=1	PTPxyz1_YEAST	TLGWEANTEMLYPADGGLEGR	30641400000000
Band 1	201-Ptc5-RFP-HA (strain xy) OX=559292333 GN=Pxy1 PE=1 SV=1	PTPxyz1_YEAST	TNTSGNINMPSPNPK	34,325.8
Band 1	201-Ptc5-RFP-HA (strain xy) OX=559292333 GN=Pxy1 PE=1 SV=1	PTPxyz1_YEAST	TQGIPDFFK	621734
Band 1	201-Ptc5-RFP-HA (strain xy) OX=559292333 GN=Pxy1 PE=1 SV=1	PTPxyz1_YEAST	TSFMYGSR	258673
Band 1	201-Ptc5-RFP-HA (strain xy) OX=559292333 GN=Pxy1 PE=1 SV=1	PTPxyz1_YEAST	TSGNINMPSPNPK	237292
Band 1	201-Ptc5-RFP-HA (strain xy) OX=559292333 GN=Pxy1 PE=1 SV=1	PTPxyz1_YEAST	TYVEQHEVAVAR	1108810
Band 1	201-Ptc5-RFP-HA (strain xy) OX=559292333 GN=Pxy1 PE=1 SV=1	PTPxyz1_YEAST	VEQHEVAVAR	1032990
Band 1	201-Ptc5-RFP-HA (strain xy) OX=559292333 GN=Pxy1 PE=1 SV=1	PTPxyz1_YEAST	VEQIITIPIESEDGK	1916050
Band 1	201-Ptc5-RFP-HA (strain xy) OX=559292333 GN=Pxy1 PE=1 SV=1	PTPxyz1_YEAST	VLILNDSK	460964
Band 1	201-Ptc5-RFP-HA (strain xy) OX=559292333 GN=Pxy1 PE=1 SV=1	PTPxyz1_YEAST	VNFPSNGPVMQK	245031
Band 1	201-Ptc5-RFP-HA (strain xy) OX=559292333 GN=Pxy1 PE=1 SV=1	PTPxyz1_YEAST	VTTYEDGGVLTATQDT	552538
Band 1	201-Ptc5-RFP-HA (strain xy) OX=559292333 GN=Pxy1 PE=1 SV=1	PTPxyz1_YEAST	VTTYEDGGVLTATQDTSLQDGCLIYNVK	95,019.1
Band 1	201-Ptc5-RFP-HA (strain xy) OX=559292333 GN=Pxy1 PE=1 SV=1	PTPxyz1_YEAST	VVEGGPL	107448
Band 1	201-Ptc5-RFP-HA (strain xy) OX=559292333 GN=Pxy1 PE=1 SV=1	PTPxyz1_YEAST	VVEGGPLPFAFDILAT	1151640
Band 1	201-Ptc5-RFP-HA (strain xy) OX=559292333 GN=Pxy1 PE=1 SV=1	PTPxyz1_YEAST	VVEGGPLPFAFDILATSF	247925
Band 1	201-Ptc5-RFP-HA (strain xy) OX=559292333 GN=Pxy1 PE=1 SV=1	PTPxyz1_YEAST	WEANTEMLYPADGGLEGR	118905
Band 1	201-Ptc5-RFP-HA (strain xy) OX=559292333 GN=Pxy1 PE=1 SV=1	PTPxyz1_YEAST	YDVAQLP	1835090
Band 1	201-Ptc5-RFP-HA (strain xy) OX=559292333 GN=Pxy1 PE=1 SV=1	PTPxyz1_YEAST	YDVAQLPSN	142119
Band 1	201-Ptc5-RFP-HA (strain xy) OX=559292333 GN=Pxy1 PE=1 SV=1	PTPxyz1_YEAST	YDVAQLPSNHPIE	792695
Band 1	201-Ptc5-RFP-HA (strain xy) OX=559292333 GN=Pxy1 PE=1 SV=1	PTPxyz1_YEAST	YDVAQLPSNHPIED	466061
Band 1	201-Ptc5-RFP-HA (strain xy) OX=559292333 GN=Pxy1 PE=1 SV=1	PTPxyz1_YEAST	YDVAQLPSNHPIEDD	806515
Band 1	201-Ptc5-RFP-HA (strain xy) OX=559292333 GN=Pxy1 PE=1 SV=1	PTPxyz1_YEAST	YDVAQLPSNHPIEDDH	680774
Band 1	201-Ptc5-RFP-HA (strain xy) OX=559292333 GN=Pxy1 PE=1 SV=1	PTPxyz1_YEAST	YDVAQLPSNHPIEDDHVEQIITIPIE	292484
Band 1	201-Ptc5-RFP-HA (strain xy) OX=559292333 GN=Pxy1 PE=1 SV=1	PTPxyz1_YEAST	YDVAQLPSNHPIEDDHVEQIITIPIESEDGK	2517610000000
Band 1	201-Ptc5-RFP-HA (strain xy) OX=559292333 GN=Pxy1 PE=1 SV=1	PTPxyz1_YEAST	YPADGGLEGR	574907
Band 1	201-Ptc5-RFP-HA (strain xy) OX=559292333 GN=Pxy1 PE=1 SV=1	PTPxyz1_YEAST	YSTNTSGNINMPSPNPK	71,842.1
Band 1	201-Ptc5-RFP-HA (strain xy) OX=559292333 GN=Pxy1 PE=1 SV=1	PTPxyz1_YEAST	YSTSHANSTYYSR	1269240
Band 1	201-Ptc5-RFP-HA (strain xy) OX=559292333 GN=Pxy1 PE=1 SV=1	PTPxyz1_YEAST	YSYYSPK	1789770000000
Band 1	201-Ptc5-RFP-HA (strain xy) OX=559292333 GN=Pxy1 PE=1 SV=1	PTPxyz1_YEAST	YVEQHEVAVAR	749874
Band 1	ATP synthase subunit beta, mitochondrial OS=Saccharomyces cerevisiae (strain ATCC 204508 / S288c) GN=ATP2 PE=1 SV=2	ATPB_YEAST	AHGGFSVFTGVGER	1465020
Band 1	ATP synthase subunit beta, mitochondrial OS=Saccharomyces cerevisiae (strain ATCC 204508 / S288c) GN=ATP2 PE=1 SV=2	ATPB_YEAST	ASAAQSTPITGK	244876
Band 1	ATP synthase subunit beta, mitochondrial OS=Saccharomyces cerevisiae (strain ATCC 204508 / S288c) GN=ATP2 PE=1 SV=2	ATPB_YEAST	EMKETGVINLEGESK	29,956.6
Band 1	ATP synthase subunit beta, mitochondrial OS=Saccharomyces cerevisiae (strain ATCC 204508 / S288c) GN=ATP2 PE=1 SV=2	ATPB_YEAST	ETGVINLEGESK	953153
Band 1	ATP synthase subunit beta, mitochondrial OS=Saccharomyces cerevisiae (strain ATCC 204508 / S288c) GN=ATP2 PE=1 SV=2	ATPB_YEAST	FTQAGSEVSALLGR	3818340
Band 1	ATP synthase subunit beta, mitochondrial OS=Saccharomyces cerevisiae (strain ATCC 204508 / S288c) GN=ATP2 PE=1 SV=2	ATPB_YEAST	GISELGIYPAVDPLDSK	6436750
Band 1	ATP synthase subunit beta, mitochondrial OS=Saccharomyces cerevisiae (strain ATCC 204508 / S288c) GN=ATP2 PE=1 SV=2	ATPB_YEAST	IGLFGGAGVGK	1327530
Band 1	ATP synthase subunit beta, mitochondrial OS=Saccharomyces cerevisiae (strain ATCC 204508 / S288c) GN=ATP2 PE=1 SV=2	ATPB_YEAST	IINVIGEPIDER	1738040
Band 1	ATP synthase subunit beta, mitochondrial OS=Saccharomyces cerevisiae (strain ATCC 204508 / S288c) GN=ATP2 PE=1 SV=2	ATPB_YEAST	IINVIGEPIDERGPIK	398712
Band 1	ATP synthase subunit beta, mitochondrial OS=Saccharomyces cerevisiae (strain ATCC 204508 / S288c) GN=ATP2 PE=1 SV=2	ATPB_YEAST	IPSAVGYQPTLATDMGLLQER	2517700
Band 1	ATP synthase subunit beta, mitochondrial OS=Saccharomyces cerevisiae (strain ATCC 204508 / S288c) GN=ATP2 PE=1 SV=2	ATPB_YEAST	LLDAAVVGQEHYDVASK	1920630
Band 1	ATP synthase subunit beta, mitochondrial OS=Saccharomyces cerevisiae (strain ATCC 204508 / S288c) GN=ATP2 PE=1 SV=2	ATPB_YEAST	LVLEVAQHLGENTVR	1267160
Band 1	ATP synthase subunit beta, mitochondrial OS=Saccharomyces cerevisiae (strain ATCC 204508 / S288c) GN=ATP2 PE=1 SV=2	ATPB_YEAST	TIAMDGTEGLVR	5667200
Band 1	ATP synthase subunit beta, mitochondrial OS=Saccharomyces cerevisiae (strain ATCC 204508 / S288c) GN=ATP2 PE=1 SV=2	ATPB_YEAST	TREGNDLYR	340263
Band 1	ATP synthase subunit beta, mitochondrial OS=Saccharomyces cerevisiae (strain ATCC 204508 / S288c) GN=ATP2 PE=1 SV=2	ATPB_YEAST	TVFIQELINNIAK	1805840
Band 1	ATP synthase subunit beta, mitochondrial OS=Saccharomyces cerevisiae (strain ATCC 204508 / S288c) GN=ATP2 PE=1 SV=2	ATPB_YEAST	VALTGLTIAEYFR	34,762.5
Band 1	ATP synthase subunit beta, mitochondrial OS=Saccharomyces cerevisiae (strain ATCC 204508 / S288c) GN=ATP2 PE=1 SV=2	ATPB_YEAST	VALVFGQMNEPPGAR	3527170
Band 1	ATP synthase subunit beta, mitochondrial OS=Saccharomyces cerevisiae (strain ATCC 204508 / S288c) GN=ATP2 PE=1 SV=2	ATPB_YEAST	VLDTGGPISVPVGR	4852940
Band 1	ATP synthase subunit beta, mitochondrial OS=Saccharomyces cerevisiae (strain ATCC 204508 / S288c) GN=ATP2 PE=1 SV=2	ATPB_YEAST	VQETLQTYK	9262490
Band 1	ATP synthase subunit beta, mitochondrial OS=Saccharomyces cerevisiae (strain ATCC 204508 / S288c) GN=ATP2 PE=1 SV=2	ATPB_YEAST	VVDLLAPYAR	3631420
Band 1	ATP synthase subunit beta, mitochondrial OS=Saccharomyces cerevisiae (strain ATCC 204508 / S288c) GN=ATP2 PE=1 SV=2	ATPB_YEAST	YDNIPEHAFYMVGGIEDVVAK	59,726.2
Band 1	Keratin, type II cytoskeletal 6A OS=Mus musculus GN=Krt6a PE=2 SV=3	K2C6A_CON-MOUSE	ALYEAELSQMQTHISDTSVVLSMDNNR	303151
Band 1	Keratin, type II cytoskeletal 6A OS=Mus musculus GN=Krt6a PE=2 SV=3	K2C6A_CON-MOUSE	DVDAAYMNK	447310
Band 1	Keratin, type II cytoskeletal 6A OS=Mus musculus GN=Krt6a PE=2 SV=3	K2C6A_CON-MOUSE	GRLDSELR	2753670
Band 1	Keratin, type II cytoskeletal 6A OS=Mus musculus GN=Krt6a PE=2 SV=3	K2C6A_CON-MOUSE	KYEDEINKR	1322730000000
Band 1	Keratin, type II cytoskeletal 6A OS=Mus musculus GN=Krt6a PE=2 SV=3	K2C6A_CON-MOUSE	LALDVEIATYR	158318
Band 1	Keratin, type II cytoskeletal 6A OS=Mus musculus GN=Krt6a PE=2 SV=3	K2C6A_CON-MOUSE	QEIAEINR	1604700
Band 1	Keratin, type II cytoskeletal 6A OS=Mus musculus GN=Krt6a PE=2 SV=3	K2C6A_CON-MOUSE	SLDLDSIIAEVK	246930000000
Band 1	Keratin, type II cytoskeletal 6A OS=Mus musculus GN=Krt6a PE=2 SV=3	K2C6A_CON-MOUSE	SRAEAESWYQTK	324936
Band 1	Keratin, type II cytoskeletal 6A OS=Mus musculus GN=Krt6a PE=2 SV=3	K2C6A_CON-MOUSE	TAAENEFVTLK	488846
Band 1	Keratin, type II cytoskeletal 6A OS=Mus musculus GN=Krt6a PE=2 SV=3	K2C6A_CON-MOUSE	TAAENEFVTLKK	1859360
Band 1	Keratin, type II cytoskeletal 6A OS=Mus musculus GN=Krt6a PE=2 SV=3	K2C6A_CON-MOUSE	YEDEINKR	718174
Band 1	cDNA FLJ53910, highly similar to Keratin, type II cytoskeletal 6A OS=Homo sapiens PE=2 SV=1	B4DRR0_CON-HUMAN,K2C6A_CON-HUMAN	ADTLTDEINFLR	1156290
Band 1	cDNA FLJ53910, highly similar to Keratin, type II cytoskeletal 6A OS=Homo sapiens PE=2 SV=1	B4DRR0_CON-HUMAN,K2C6A_CON-HUMAN	AIGGGLSSVGGGSSTIK	276024
Band 1	cDNA FLJ53910, highly similar to Keratin, type II cytoskeletal 6A OS=Homo sapiens PE=2 SV=1	B4DRR0_CON-HUMAN,K2C6A_CON-HUMAN	AIGGGLSSVGGGSSTIKYTTTSSSSR	147488
Band 1	cDNA FLJ53910, highly similar to Keratin, type II cytoskeletal 6A OS=Homo sapiens PE=2 SV=1	B4DRR0_CON-HUMAN,K2C6A_CON-HUMAN	ALYDAELSQMQTHISDTSVVLSMDNNR	325629
Band 1	cDNA FLJ53910, highly similar to Keratin, type II cytoskeletal 6A OS=Homo sapiens PE=2 SV=1	B4DRR0_CON-HUMAN,K2C6A_CON-HUMAN	AQYEEIAQR	1161530000000
Band 1	cDNA FLJ53910, highly similar to Keratin, type II cytoskeletal 6A OS=Homo sapiens PE=2 SV=1	B4DRR0_CON-HUMAN,K2C6A_CON-HUMAN	DVDAAYMNK	447310
Band 1	cDNA FLJ53910, highly similar to Keratin, type II cytoskeletal 6A OS=Homo sapiens PE=2 SV=1	B4DRR0_CON-HUMAN,K2C6A_CON-HUMAN	GRLDSELR	2753670
Band 1	cDNA FLJ53910, highly similar to Keratin, type II cytoskeletal 6A OS=Homo sapiens PE=2 SV=1	B4DRR0_CON-HUMAN,K2C6A_CON-HUMAN	KYEDEINKR	1322730000000
Band 1	cDNA FLJ53910, highly similar to Keratin, type II cytoskeletal 6A OS=Homo sapiens PE=2 SV=1	B4DRR0_CON-HUMAN,K2C6A_CON-HUMAN	LALDVEIATYR	158318
Band 1	cDNA FLJ53910, highly similar to Keratin, type II cytoskeletal 6A OS=Homo sapiens PE=2 SV=1	B4DRR0_CON-HUMAN,K2C6A_CON-HUMAN	NKYEDEINKR	2498950000000
Band 1	cDNA FLJ53910, highly similar to Keratin, type II cytoskeletal 6A OS=Homo sapiens PE=2 SV=1	B4DRR0_CON-HUMAN,K2C6A_CON-HUMAN	NLDLDSIIAEVK	7896700
Band 1	cDNA FLJ53910, highly similar to Keratin, type II cytoskeletal 6A OS=Homo sapiens PE=2 SV=1	B4DRR0_CON-HUMAN,K2C6A_CON-HUMAN	QEIAEINR	1604700
Band 1	cDNA FLJ53910, highly similar to Keratin, type II cytoskeletal 6A OS=Homo sapiens PE=2 SV=1	B4DRR0_CON-HUMAN,K2C6A_CON-HUMAN	QLDSIVGER	6502210
Band 1	cDNA FLJ53910, highly similar to Keratin, type II cytoskeletal 6A OS=Homo sapiens PE=2 SV=1	B4DRR0_CON-HUMAN,K2C6A_CON-HUMAN	QNLEPLFEQYINNLR	57,041.7
Band 1	cDNA FLJ53910, highly similar to Keratin, type II cytoskeletal 6A OS=Homo sapiens PE=2 SV=1	B4DRR0_CON-HUMAN,K2C6A_CON-HUMAN	SRAEAESWYQTK	324936
Band 1	cDNA FLJ53910, highly similar to Keratin, type II cytoskeletal 6A OS=Homo sapiens PE=2 SV=1	B4DRR0_CON-HUMAN,K2C6A_CON-HUMAN	TAAENEFVTLK	488846
Band 1	cDNA FLJ53910, highly similar to Keratin, type II cytoskeletal 6A OS=Homo sapiens PE=2 SV=1	B4DRR0_CON-HUMAN,K2C6A_CON-HUMAN	TAAENEFVTLKK	1859360
Band 1	cDNA FLJ53910, highly similar to Keratin, type II cytoskeletal 6A OS=Homo sapiens PE=2 SV=1	B4DRR0_CON-HUMAN,K2C6A_CON-HUMAN	WTLLQEQGTK	1248340
Band 1	cDNA FLJ53910, highly similar to Keratin, type II cytoskeletal 6A OS=Homo sapiens PE=2 SV=1	B4DRR0_CON-HUMAN,K2C6A_CON-HUMAN	YEDEINKR	718174
Band 1	DNA-directed RNA polymerase I subunit RPA49 OS=Saccharomyces cerevisiae (strain ATCC 204508 / S288c) GN=RPA49 PE=1 SV=2	RPA49_YEAST	APSDTTFDLYK	1817650
Band 1	DNA-directed RNA polymerase I subunit RPA49 OS=Saccharomyces cerevisiae (strain ATCC 204508 / S288c) GN=RPA49 PE=1 SV=2	RPA49_YEAST	APSDTTFDLYKK	851694
Band 1	DNA-directed RNA polymerase I subunit RPA49 OS=Saccharomyces cerevisiae (strain ATCC 204508 / S288c) GN=RPA49 PE=1 SV=2	RPA49_YEAST	FTVIKPGQFGR	2982080
Band 1	DNA-directed RNA polymerase I subunit RPA49 OS=Saccharomyces cerevisiae (strain ATCC 204508 / S288c) GN=RPA49 PE=1 SV=2	RPA49_YEAST	GATVAQAEAFGIPK	2006050
Band 1	DNA-directed RNA polymerase I subunit RPA49 OS=Saccharomyces cerevisiae (strain ATCC 204508 / S288c) GN=RPA49 PE=1 SV=2	RPA49_YEAST	IDSDKLTDSAIDIVDSVR	761201
Band 1	DNA-directed RNA polymerase I subunit RPA49 OS=Saccharomyces cerevisiae (strain ATCC 204508 / S288c) GN=RPA49 PE=1 SV=2	RPA49_YEAST	KAIADLER	279143
Band 1	DNA-directed RNA polymerase I subunit RPA49 OS=Saccharomyces cerevisiae (strain ATCC 204508 / S288c) GN=RPA49 PE=1 SV=2	RPA49_YEAST	LDSLTQPSQMTK	52,792.5
Band 1	DNA-directed RNA polymerase I subunit RPA49 OS=Saccharomyces cerevisiae (strain ATCC 204508 / S288c) GN=RPA49 PE=1 SV=2	RPA49_YEAST	LNSPPEILVDGILSR	4229120
Band 1	DNA-directed RNA polymerase I subunit RPA49 OS=Saccharomyces cerevisiae (strain ATCC 204508 / S288c) GN=RPA49 PE=1 SV=2	RPA49_YEAST	NALGEAFGTK	873735
Band 1	DNA-directed RNA polymerase I subunit RPA49 OS=Saccharomyces cerevisiae (strain ATCC 204508 / S288c) GN=RPA49 PE=1 SV=2	RPA49_YEAST	NRIDSDKLTDSAIDIVDSVR	102212
Band 1	DNA-directed RNA polymerase I subunit RPA49 OS=Saccharomyces cerevisiae (strain ATCC 204508 / S288c) GN=RPA49 PE=1 SV=2	RPA49_YEAST	SVSEIEIESVQDQPSVAVGSFFK	2304840
Band 1	T-complex protein 1 subunit delta OS=Saccharomyces cerevisiae (strain ATCC 204508 / S288c) GN=CCT4 PE=1 SV=2	TCPD_YEAST	LGSADLVEEIDSDGSK	82,698.5
Band 1	Ribosome-associated molecular chaperone SSB2 OS=Saccharomyces cerevisiae (strain ATCC 204508 / S288c) GN=SSB2 PE=1 SV=2	SSB2_YEAST	IINEPTAAAIAYGLGAGK	92,339.3
Band 1	Ribosome-associated molecular chaperone SSB2 OS=Saccharomyces cerevisiae (strain ATCC 204508 / S288c) GN=SSB2 PE=1 SV=2	SSB2_YEAST	TGLDISDDAR	169718
Band 1	Ribosome-associated molecular chaperone SSB2 OS=Saccharomyces cerevisiae (strain ATCC 204508 / S288c) GN=SSB2 PE=1 SV=2	SSB2_YEAST	VIDVDGNPVIEVQYLEETK	35,453.2
Band 1	Ribosome-associated molecular chaperone SSB2 OS=Saccharomyces cerevisiae (strain ATCC 204508 / S288c) GN=SSB2 PE=1 SV=2	SSB2_YEAST	VTPSFVAFTPQER	259663
Band 1	Keratin, type II cytoskeletal 1 OS=Homo sapiens GN=KRT1 PE=1 SV=6	K2C1_CON-HUMAN	AEAESLYQSK	1180520000000
Band 1	Keratin, type II cytoskeletal 1 OS=Homo sapiens GN=KRT1 PE=1 SV=6	K2C1_CON-HUMAN	AEAESLYQSKYEELQITAGR	1071630
Band 1	Keratin, type II cytoskeletal 1 OS=Homo sapiens GN=KRT1 PE=1 SV=6	K2C1_CON-HUMAN	AQYEDIAQK	3403930000000
Band 1	Keratin, type II cytoskeletal 1 OS=Homo sapiens GN=KRT1 PE=1 SV=6	K2C1_CON-HUMAN	DVDGAYMTK	9227230
Band 1	Keratin, type II cytoskeletal 1 OS=Homo sapiens GN=KRT1 PE=1 SV=6	K2C1_CON-HUMAN	DYQELMNTK	3391410
Band 1	Keratin, type II cytoskeletal 1 OS=Homo sapiens GN=KRT1 PE=1 SV=6	K2C1_CON-HUMAN	FLEQQNQVLQTK	2159070000000
Band 1	Keratin, type II cytoskeletal 1 OS=Homo sapiens GN=KRT1 PE=1 SV=6	K2C1_CON-HUMAN	GGGGGGYGSGGSSYGSGGGSYGSGGGGGGGR	1490460000000
Band 1	Keratin, type II cytoskeletal 1 OS=Homo sapiens GN=KRT1 PE=1 SV=6	K2C1_CON-HUMAN	GGSGGGGGGSSGGRGSGGGSSGGSIGGR	1214230
Band 1	Keratin, type II cytoskeletal 1 OS=Homo sapiens GN=KRT1 PE=1 SV=6	K2C1_CON-HUMAN	GGSKSISISVAR	100793
Band 1	Keratin, type II cytoskeletal 1 OS=Homo sapiens GN=KRT1 PE=1 SV=6	K2C1_CON-HUMAN	GSGGGSSGGSIGGRGSSSGGVK	1489360
Band 1	Keratin, type II cytoskeletal 1 OS=Homo sapiens GN=KRT1 PE=1 SV=6	K2C1_CON-HUMAN	GSYGSGGSSYGSGGGSYGSGGGGGGHGSYGSGSSSGGYR	269744
Band 1	Keratin, type II cytoskeletal 1 OS=Homo sapiens GN=KRT1 PE=1 SV=6	K2C1_CON-HUMAN	IEISELNR	3404200
Band 1	Keratin, type II cytoskeletal 1 OS=Homo sapiens GN=KRT1 PE=1 SV=6	K2C1_CON-HUMAN	KYEDEINKR	1322730000000
Band 1	Keratin, type II cytoskeletal 1 OS=Homo sapiens GN=KRT1 PE=1 SV=6	K2C1_CON-HUMAN	LALDLEIATYR	1381570
Band 1	Keratin, type II cytoskeletal 1 OS=Homo sapiens GN=KRT1 PE=1 SV=6	K2C1_CON-HUMAN	LDSELKNMQDMVEDYR	1268080000000
Band 1	Keratin, type II cytoskeletal 1 OS=Homo sapiens GN=KRT1 PE=1 SV=6	K2C1_CON-HUMAN	LDSELKNMQDMVEDYRNK	59,323.3
Band 1	Keratin, type II cytoskeletal 1 OS=Homo sapiens GN=KRT1 PE=1 SV=6	K2C1_CON-HUMAN	LLRDYQELMNTK	1026820
Band 1	Keratin, type II cytoskeletal 1 OS=Homo sapiens GN=KRT1 PE=1 SV=6	K2C1_CON-HUMAN	LQQVDTSTR	81,519.9
Band 1	Keratin, type II cytoskeletal 1 OS=Homo sapiens GN=KRT1 PE=1 SV=6	K2C1_CON-HUMAN	LRSEIDNVK	942042
Band 1	Keratin, type II cytoskeletal 1 OS=Homo sapiens GN=KRT1 PE=1 SV=6	K2C1_CON-HUMAN	LRSEIDNVKK	3141160
Band 1	Keratin, type II cytoskeletal 1 OS=Homo sapiens GN=KRT1 PE=1 SV=6	K2C1_CON-HUMAN	NKYEDEINKR	2498950000000
Band 1	Keratin, type II cytoskeletal 1 OS=Homo sapiens GN=KRT1 PE=1 SV=6	K2C1_CON-HUMAN	NMQDMVEDYR	4897320
Band 1	Keratin, type II cytoskeletal 1 OS=Homo sapiens GN=KRT1 PE=1 SV=6	K2C1_CON-HUMAN	NSKIEISELNR	247094
Band 1	Keratin, type II cytoskeletal 1 OS=Homo sapiens GN=KRT1 PE=1 SV=6	K2C1_CON-HUMAN	NVEIDPEIQK	700579
Band 1	Keratin, type II cytoskeletal 1 OS=Homo sapiens GN=KRT1 PE=1 SV=6	K2C1_CON-HUMAN	QISNLQQSISDAEQR	4853040
Band 1	Keratin, type II cytoskeletal 1 OS=Homo sapiens GN=KRT1 PE=1 SV=6	K2C1_CON-HUMAN	QSLLQPLNVEIDPEIQK	635956
Band 1	Keratin, type II cytoskeletal 1 OS=Homo sapiens GN=KRT1 PE=1 SV=6	K2C1_CON-HUMAN	SGGGFSSGSAGIINYQR	4891760
Band 1	Keratin, type II cytoskeletal 1 OS=Homo sapiens GN=KRT1 PE=1 SV=6	K2C1_CON-HUMAN	SISISVAR	2545790000000
Band 1	Keratin, type II cytoskeletal 1 OS=Homo sapiens GN=KRT1 PE=1 SV=6	K2C1_CON-HUMAN	SKAEAESLYQSK	5114790000000
Band 1	Keratin, type II cytoskeletal 1 OS=Homo sapiens GN=KRT1 PE=1 SV=6	K2C1_CON-HUMAN	SKAEAESLYQSKYEELQITAGR	543241
Band 1	Keratin, type II cytoskeletal 1 OS=Homo sapiens GN=KRT1 PE=1 SV=6	K2C1_CON-HUMAN	SLDLDSIIAEVK	246930000000
Band 1	Keratin, type II cytoskeletal 1 OS=Homo sapiens GN=KRT1 PE=1 SV=6	K2C1_CON-HUMAN	SLLQPLNVEIDPEIQK	146635
Band 1	Keratin, type II cytoskeletal 1 OS=Homo sapiens GN=KRT1 PE=1 SV=6	K2C1_CON-HUMAN	SLNNQFASFIDK	1590480000000
Band 1	Keratin, type II cytoskeletal 1 OS=Homo sapiens GN=KRT1 PE=1 SV=6	K2C1_CON-HUMAN	SLNNQFASFIDKVR	1143780
Band 1	Keratin, type II cytoskeletal 1 OS=Homo sapiens GN=KRT1 PE=1 SV=6	K2C1_CON-HUMAN	SLVNLGGSK	3510990000000
Band 1	Keratin, type II cytoskeletal 1 OS=Homo sapiens GN=KRT1 PE=1 SV=6	K2C1_CON-HUMAN	SLVNLGGSKSISISVAR	148931
Band 1	Keratin, type II cytoskeletal 1 OS=Homo sapiens GN=KRT1 PE=1 SV=6	K2C1_CON-HUMAN	TLLEGEESR	28116900000000
Band 1	Keratin, type II cytoskeletal 1 OS=Homo sapiens GN=KRT1 PE=1 SV=6	K2C1_CON-HUMAN	TNAENEFVTIK	1619850000000
Band 1	Keratin, type II cytoskeletal 1 OS=Homo sapiens GN=KRT1 PE=1 SV=6	K2C1_CON-HUMAN	TNAENEFVTIKK	4860960000000
Band 1	Keratin, type II cytoskeletal 1 OS=Homo sapiens GN=KRT1 PE=1 SV=6	K2C1_CON-HUMAN	VEIDPEIQK	574092
Band 1	Keratin, type II cytoskeletal 1 OS=Homo sapiens GN=KRT1 PE=1 SV=6	K2C1_CON-HUMAN	YEDEINKR	718174
Band 1	Glucan 1,3-beta-glucosidase I/II OS=Saccharomyces cerevisiae (strain ATCC 204508 / S288c) GN=EXG1 PE=1 SV=1	EXG1_YEAST	LMFNGLFPQPLTDR	395372
Band 1	Glucan 1,3-beta-glucosidase I/II OS=Saccharomyces cerevisiae (strain ATCC 204508 / S288c) GN=EXG1 PE=1 SV=1	EXG1_YEAST	NDYLAPAYEYLR	369339
Band 1	Glucan 1,3-beta-glucosidase I/II OS=Saccharomyces cerevisiae (strain ATCC 204508 / S288c) GN=EXG1 PE=1 SV=1	EXG1_YEAST	TESSLEWDAQR	287103
Band 1	Glucan 1,3-beta-glucosidase I/II OS=Saccharomyces cerevisiae (strain ATCC 204508 / S288c) GN=EXG1 PE=1 SV=1	EXG1_YEAST	YVEAQLDAFEMR	736542
Band 1	Enolase 2 OS=Saccharomyces cerevisiae (strain ATCC 204508 / S288c) GN=ENO2 PE=1 SV=2	ENO2_YEAST	AADALLLK	2637770
Band 1	Enolase 2 OS=Saccharomyces cerevisiae (strain ATCC 204508 / S288c) GN=ENO2 PE=1 SV=2	ENO2_YEAST	AVDDFLLSLDGTANK	6128100
Band 1	Enolase 2 OS=Saccharomyces cerevisiae (strain ATCC 204508 / S288c) GN=ENO2 PE=1 SV=2	ENO2_YEAST	GNPTVEVELTTEK	4084880
Band 1	Enolase 2 OS=Saccharomyces cerevisiae (strain ATCC 204508 / S288c) GN=ENO2 PE=1 SV=2	ENO2_YEAST	GVMNAVNNVNNVIAAAFVK	767648
Band 1	Enolase 2 OS=Saccharomyces cerevisiae (strain ATCC 204508 / S288c) GN=ENO2 PE=1 SV=2	ENO2_YEAST	IEEELGDK	3030160
Band 1	Enolase 2 OS=Saccharomyces cerevisiae (strain ATCC 204508 / S288c) GN=ENO2 PE=1 SV=2	ENO2_YEAST	IGSEVYHNLK	3980030
Band 1	Enolase 2 OS=Saccharomyces cerevisiae (strain ATCC 204508 / S288c) GN=ENO2 PE=1 SV=2	ENO2_YEAST	LGANAILGVSMAAAR	4922990
Band 1	Enolase 2 OS=Saccharomyces cerevisiae (strain ATCC 204508 / S288c) GN=ENO2 PE=1 SV=2	ENO2_YEAST	NVPLYQHLADLSK	579948
Band 1	Enolase 2 OS=Saccharomyces cerevisiae (strain ATCC 204508 / S288c) GN=ENO2 PE=1 SV=2	ENO2_YEAST	RIATAIEK	241563
Band 1	Enolase 2 OS=Saccharomyces cerevisiae (strain ATCC 204508 / S288c) GN=ENO2 PE=1 SV=2	ENO2_YEAST	SGETEDTFIADLVVGLR	494425
Band 1	Enolase 2 OS=Saccharomyces cerevisiae (strain ATCC 204508 / S288c) GN=ENO2 PE=1 SV=2	ENO2_YEAST	SIVPSGASTGVHEALEMR	4588970
Band 1	Enolase 2 OS=Saccharomyces cerevisiae (strain ATCC 204508 / S288c) GN=ENO2 PE=1 SV=2	ENO2_YEAST	TAGIQIVADDLTVTNPAR	1388780000000
Band 1	Enolase 2 OS=Saccharomyces cerevisiae (strain ATCC 204508 / S288c) GN=ENO2 PE=1 SV=2	ENO2_YEAST	TFAEAMR	433878
Band 1	Enolase 2 OS=Saccharomyces cerevisiae (strain ATCC 204508 / S288c) GN=ENO2 PE=1 SV=2	ENO2_YEAST	VNQIGTLSESIK	9497890
Band 1	Tubulin beta chain OS=Saccharomyces cerevisiae (strain ATCC 204508 / S288c) GN=TUB2 PE=1 SV=2	TBB_YEAST	LAVNLVPFPR	65,828.3
Band 1	Tubulin beta chain OS=Saccharomyces cerevisiae (strain ATCC 204508 / S288c) GN=TUB2 PE=1 SV=2	TBB_YEAST	SINVDLEPGTIDAVR	351460
Band 1	Ubiquitin-60S ribosomal protein L40 OS=Saccharomyces cerevisiae (strain ATCC 204508 / S288c) GN=RPL40B PE=1 SV=1	RL40B_YEAST,RS31_YEAST,UBI4P_YEAST	TLSDYNIQK	663002
Band 1	Red fluorescent protein drFP583 OS=Discosoma sp. PE=1 SV=1	RFP_CON-DISSP,TIMERbac_CON-vector	GVNFPSDGPVMQK	438980000000
Band 1	Red fluorescent protein drFP583 OS=Discosoma sp. PE=1 SV=1	RFP_CON-DISSP,TIMERbac_CON-vector	GVNFPSDGPVMQKK	4935320
Band 1	Homocitrate synthase, cytosolic isozyme OS=Saccharomyces cerevisiae (strain ATCC 204508 / S288c) GN=LYS20 PE=1 SV=1	HOSC_YEAST	ALDDFGVDYIELTSPVASEQSR	117199
Band 1	Homocitrate synthase, cytosolic isozyme OS=Saccharomyces cerevisiae (strain ATCC 204508 / S288c) GN=LYS20 PE=1 SV=1	HOSC_YEAST	FSSEDSFR	380025
Band 1	Homocitrate synthase, cytosolic isozyme OS=Saccharomyces cerevisiae (strain ATCC 204508 / S288c) GN=LYS20 PE=1 SV=1	HOSC_YEAST	LIDVSVLGIGER	532053
Band 1	Homocitrate synthase, cytosolic isozyme OS=Saccharomyces cerevisiae (strain ATCC 204508 / S288c) GN=LYS20 PE=1 SV=1	HOSC_YEAST	NGITPLGGLMAR	648159
Band 1	Homocitrate synthase, cytosolic isozyme OS=Saccharomyces cerevisiae (strain ATCC 204508 / S288c) GN=LYS20 PE=1 SV=1	HOSC_YEAST	QVYELIR	414785
Band 1	Homocitrate synthase, cytosolic isozyme OS=Saccharomyces cerevisiae (strain ATCC 204508 / S288c) GN=LYS20 PE=1 SV=1	HOSC_YEAST	SAVEVIEFVK	787780
Band 1	Homocitrate synthase, cytosolic isozyme OS=Saccharomyces cerevisiae (strain ATCC 204508 / S288c) GN=LYS20 PE=1 SV=1	HOSC_YEAST	SDLVDLLNIYK	40,543.0
Band 1	Homocitrate synthase, cytosolic isozyme OS=Saccharomyces cerevisiae (strain ATCC 204508 / S288c) GN=LYS20 PE=1 SV=1	HOSC_YEAST	SLNIDDVDSIIK	135660
Band 1	Homocitrate synthase, cytosolic isozyme OS=Saccharomyces cerevisiae (strain ATCC 204508 / S288c) GN=LYS20 PE=1 SV=1	HOSC_YEAST	VDQLNLNLTDDQIK	80,552.1
Band 1	ATP-dependent RNA helicase DBP8 OS=Saccharomyces cerevisiae (strain ATCC 204508 / S288c) GN=DBP8 PE=1 SV=1	DBP8_YEAST	IGDAISFVTQR	317443
Band 1	ATP-dependent RNA helicase DBP8 OS=Saccharomyces cerevisiae (strain ATCC 204508 / S288c) GN=DBP8 PE=1 SV=1	DBP8_YEAST	ILIATDVASR	461242
Band 1	ATP-dependent RNA helicase DBP8 OS=Saccharomyces cerevisiae (strain ATCC 204508 / S288c) GN=DBP8 PE=1 SV=1	DBP8_YEAST	TMTAEILR	172204
Band 1	Keratin, type I cytoskeletal 20 OS=Homo sapiens GN=KRT20 PE=1 SV=1	K1C20_CON-HUMAN	LEQEIATYRR	167187
Band 1	S-adenosylmethionine synthase 1 OS=Saccharomyces cerevisiae (strain ATCC 204508 / S288c) GN=SAM1 PE=1 SV=2	METK1_YEAST	AQLDYQK	250596
Band 1	S-adenosylmethionine synthase 1 OS=Saccharomyces cerevisiae (strain ATCC 204508 / S288c) GN=SAM1 PE=1 SV=2	METK1_YEAST	AQLKSEIIEK	401661
Band 1	S-adenosylmethionine synthase 1 OS=Saccharomyces cerevisiae (strain ATCC 204508 / S288c) GN=SAM1 PE=1 SV=2	METK1_YEAST	DGSLAWLRPDTK	1050140
Band 1	S-adenosylmethionine synthase 1 OS=Saccharomyces cerevisiae (strain ATCC 204508 / S288c) GN=SAM1 PE=1 SV=2	METK1_YEAST	DMLDENTKYFIQPSGR	2771500
Band 1	S-adenosylmethionine synthase 1 OS=Saccharomyces cerevisiae (strain ATCC 204508 / S288c) GN=SAM1 PE=1 SV=2	METK1_YEAST	FVIGGPQGDAGLTGR	1478520000000
Band 1	S-adenosylmethionine synthase 1 OS=Saccharomyces cerevisiae (strain ATCC 204508 / S288c) GN=SAM1 PE=1 SV=2	METK1_YEAST	FVIGGPQGDAGLTGRK	4854260
Band 1	S-adenosylmethionine synthase 1 OS=Saccharomyces cerevisiae (strain ATCC 204508 / S288c) GN=SAM1 PE=1 SV=2	METK1_YEAST	IDTVVVSAQHADEITTEDLR	8812660
Band 1	S-adenosylmethionine synthase 1 OS=Saccharomyces cerevisiae (strain ATCC 204508 / S288c) GN=SAM1 PE=1 SV=2	METK1_YEAST	IGYDDSAK	584536
Band 1	S-adenosylmethionine synthase 1 OS=Saccharomyces cerevisiae (strain ATCC 204508 / S288c) GN=SAM1 PE=1 SV=2	METK1_YEAST	IIVDAYGGASSVGGGAFSGK	841280
Band 1	S-adenosylmethionine synthase 1 OS=Saccharomyces cerevisiae (strain ATCC 204508 / S288c) GN=SAM1 PE=1 SV=2	METK1_YEAST	KIIVDAYGGASSVGGGAFSGK	183331
Band 1	S-adenosylmethionine synthase 1 OS=Saccharomyces cerevisiae (strain ATCC 204508 / S288c) GN=SAM1 PE=1 SV=2	METK1_YEAST	LNMAMADAR	432268
Band 1	S-adenosylmethionine synthase 1 OS=Saccharomyces cerevisiae (strain ATCC 204508 / S288c) GN=SAM1 PE=1 SV=2	METK1_YEAST	NFDLRPGVLVK	777158
Band 1	S-adenosylmethionine synthase 1 OS=Saccharomyces cerevisiae (strain ATCC 204508 / S288c) GN=SAM1 PE=1 SV=2	METK1_YEAST	SDEEIIDIISK	1019650000000
Band 1	S-adenosylmethionine synthase 1 OS=Saccharomyces cerevisiae (strain ATCC 204508 / S288c) GN=SAM1 PE=1 SV=2	METK1_YEAST	TGMIMVFGEITTK	725058
Band 1	S-adenosylmethionine synthase 1 OS=Saccharomyces cerevisiae (strain ATCC 204508 / S288c) GN=SAM1 PE=1 SV=2	METK1_YEAST	TQVTVEYK	773571
Band 1	S-adenosylmethionine synthase 1 OS=Saccharomyces cerevisiae (strain ATCC 204508 / S288c) GN=SAM1 PE=1 SV=2	METK1_YEAST	TQVTVEYKDDHGR	4000380
Band 1	S-adenosylmethionine synthase 1 OS=Saccharomyces cerevisiae (strain ATCC 204508 / S288c) GN=SAM1 PE=1 SV=2	METK1_YEAST	VIPRDMLDENTK	545076
Band 1	S-adenosylmethionine synthase 1 OS=Saccharomyces cerevisiae (strain ATCC 204508 / S288c) GN=SAM1 PE=1 SV=2	METK1_YEAST	YFIQPSGR	7482600
Band 1	LAS seventeen-binding protein 3 OS=Saccharomyces cerevisiae (strain ATCC 204508 / S288c) GN=LSB3 PE=1 SV=3	LSB3_YEAST	AGSGVIVAR	1046270
Band 1	LAS seventeen-binding protein 3 OS=Saccharomyces cerevisiae (strain ATCC 204508 / S288c) GN=LSB3 PE=1 SV=3	LSB3_YEAST	AVALYSFAGEESGDLPFR	62,366.3
Band 1	LAS seventeen-binding protein 3 OS=Saccharomyces cerevisiae (strain ATCC 204508 / S288c) GN=LSB3 PE=1 SV=3	LSB3_YEAST	ISSASTPQTSQGR	309653
Band 1	Keratin 19 OS=Mus musculus GN=Krt19 PE=2 SV=1	B1AQ78_CON-MOUSE	ALEQANGELEVK	2247840
Band 1	Keratin 19 OS=Mus musculus GN=Krt19 PE=2 SV=1	B1AQ78_CON-MOUSE	LAADDFR	4732170000000
Band 1	Keratin 19 OS=Mus musculus GN=Krt19 PE=2 SV=1	B1AQ78_CON-MOUSE	LASYLDK	2237980000000
Band 1	Keratin 19 OS=Mus musculus GN=Krt19 PE=2 SV=1	B1AQ78_CON-MOUSE	LASYLDKVR	5970900
Band 1	Keratin 19 OS=Mus musculus GN=Krt19 PE=2 SV=1	B1AQ78_CON-MOUSE	VLDELTLAR	2339060
Band 1	Keratin, type II cytoskeletal 71 OS=Homo sapiens GN=KRT71 PE=1 SV=3	K2C71_CON-HUMAN,K2C74_CON-HUMAN	NVELDPEIQK	700579
Band 1	Keratin, type II cytoskeletal 71 OS=Homo sapiens GN=KRT71 PE=1 SV=3	K2C71_CON-HUMAN,K2C74_CON-HUMAN	VELDPEIQK	574092
Band 1	Cysteine proteinase 1, mitochondrial OS=Saccharomyces cerevisiae (strain ATCC 204508 / S288c) GN=LAP3 PE=1 SV=3	BLH1_YEAST	DLYGDLPYSTTASR	71,752.5
Band 1	Cysteine proteinase 1, mitochondrial OS=Saccharomyces cerevisiae (strain ATCC 204508 / S288c) GN=LAP3 PE=1 SV=3	BLH1_YEAST	LDPSTPVSLINDPR	58,384.2
Band 1	6-phosphogluconate dehydrogenase, decarboxylating 1 OS=Saccharomyces cerevisiae (strain ATCC 204508 / S288c) GN=GND1 PE=1 SV=1	6PGD1_YEAST	GILFVGSGVSGGEEGAR	300393
Band 1	6-phosphogluconate dehydrogenase, decarboxylating 1 OS=Saccharomyces cerevisiae (strain ATCC 204508 / S288c) GN=GND1 PE=1 SV=1	6PGD1_YEAST	IISYAQGFMLIR	164255
Band 1	6-phosphogluconate dehydrogenase, decarboxylating 1 OS=Saccharomyces cerevisiae (strain ATCC 204508 / S288c) GN=GND1 PE=1 SV=1	6PGD1_YEAST	LPANLLQAQR	522041
Band 1	6-phosphogluconate dehydrogenase, decarboxylating 1 OS=Saccharomyces cerevisiae (strain ATCC 204508 / S288c) GN=GND1 PE=1 SV=1	6PGD1_YEAST	SVFLGQITK	418631
Band 1	Keratin, type I cytoskeletal 13 OS=Homo sapiens GN=KRT13 PE=1 SV=4	K1C13_CON-HUMAN	ALEEANADLEVK	801608
Band 1	Keratin, type I cytoskeletal 13 OS=Homo sapiens GN=KRT13 PE=1 SV=4	K1C13_CON-HUMAN	EMECQNQEYKMLLDIK	392339
Band 1	Keratin, type I cytoskeletal 13 OS=Homo sapiens GN=KRT13 PE=1 SV=4	K1C13_CON-HUMAN	LAADDFR	4732170000000
Band 1	Keratin, type I cytoskeletal 13 OS=Homo sapiens GN=KRT13 PE=1 SV=4	K1C13_CON-HUMAN	QSVEADINGLR	4176520
Band 1	Keratin, type I cytoskeletal 13 OS=Homo sapiens GN=KRT13 PE=1 SV=4	K1C13_CON-HUMAN	QSVEADINGLRR	4344790000000
Band 1	Keratin, type I cytoskeletal 13 OS=Homo sapiens GN=KRT13 PE=1 SV=4	K1C13_CON-HUMAN	SAELNKEVSTN	36,818.1
Band 1	Enolase 1 OS=Saccharomyces cerevisiae (strain ATCC 204508 / S288c) GN=ENO1 PE=1 SV=3	ENO1_YEAST	AADALLLK	2637770
Band 1	Enolase 1 OS=Saccharomyces cerevisiae (strain ATCC 204508 / S288c) GN=ENO1 PE=1 SV=3	ENO1_YEAST	AVDDFLISLDGTANK	6128100
Band 1	Enolase 1 OS=Saccharomyces cerevisiae (strain ATCC 204508 / S288c) GN=ENO1 PE=1 SV=3	ENO1_YEAST	GNPTVEVELTTEK	4084880
Band 1	Enolase 1 OS=Saccharomyces cerevisiae (strain ATCC 204508 / S288c) GN=ENO1 PE=1 SV=3	ENO1_YEAST	IGSEVYHNLK	3980030
Band 1	Enolase 1 OS=Saccharomyces cerevisiae (strain ATCC 204508 / S288c) GN=ENO1 PE=1 SV=3	ENO1_YEAST	LGANAILGVSLAASR	513586
Band 1	Enolase 1 OS=Saccharomyces cerevisiae (strain ATCC 204508 / S288c) GN=ENO1 PE=1 SV=3	ENO1_YEAST	NVNDVIAPAFVK	2824540
Band 1	Enolase 1 OS=Saccharomyces cerevisiae (strain ATCC 204508 / S288c) GN=ENO1 PE=1 SV=3	ENO1_YEAST	RIATAIEK	241563
Band 1	Enolase 1 OS=Saccharomyces cerevisiae (strain ATCC 204508 / S288c) GN=ENO1 PE=1 SV=3	ENO1_YEAST	SGETEDTFIADLVVGLR	494425
Band 1	Enolase 1 OS=Saccharomyces cerevisiae (strain ATCC 204508 / S288c) GN=ENO1 PE=1 SV=3	ENO1_YEAST	SIVPSGASTGVHEALEMR	4588970
Band 1	Enolase 1 OS=Saccharomyces cerevisiae (strain ATCC 204508 / S288c) GN=ENO1 PE=1 SV=3	ENO1_YEAST	TAGIQIVADDLTVTNPK	3713090
Band 1	Enolase 1 OS=Saccharomyces cerevisiae (strain ATCC 204508 / S288c) GN=ENO1 PE=1 SV=3	ENO1_YEAST	TAGIQIVADDLTVTNPKR	747991
Band 1	Enolase 1 OS=Saccharomyces cerevisiae (strain ATCC 204508 / S288c) GN=ENO1 PE=1 SV=3	ENO1_YEAST	VNQIGTLSESIK	9497890
Band 1	Elongation factor 1-gamma 2 OS=Saccharomyces cerevisiae (strain ATCC 204508 / S288c) GN=TEF4 PE=1 SV=1	EF1G2_YEAST	GQDFAPAFDVAPDWESYEYTK	815853
Band 1	Elongation factor 1-gamma 2 OS=Saccharomyces cerevisiae (strain ATCC 204508 / S288c) GN=TEF4 PE=1 SV=1	EF1G2_YEAST	HPLEALGK	409678
Band 1	Elongation factor 1-gamma 2 OS=Saccharomyces cerevisiae (strain ATCC 204508 / S288c) GN=TEF4 PE=1 SV=1	EF1G2_YEAST	IDNLAAVFDAR	946328
Band 1	Elongation factor 1-gamma 2 OS=Saccharomyces cerevisiae (strain ATCC 204508 / S288c) GN=TEF4 PE=1 SV=1	EF1G2_YEAST	IVDLEQSSEFASLFPLK	195311
Band 1	Elongation factor 1-gamma 2 OS=Saccharomyces cerevisiae (strain ATCC 204508 / S288c) GN=TEF4 PE=1 SV=1	EF1G2_YEAST	LLGSDVIEK	2363960
Band 1	Elongation factor 1-gamma 2 OS=Saccharomyces cerevisiae (strain ATCC 204508 / S288c) GN=TEF4 PE=1 SV=1	EF1G2_YEAST	NYASEALISYFK	1248470
Band 1	Elongation factor 1-gamma 2 OS=Saccharomyces cerevisiae (strain ATCC 204508 / S288c) GN=TEF4 PE=1 SV=1	EF1G2_YEAST	STFVLDDWKR	130582
Band 1	Elongation factor 1-gamma 2 OS=Saccharomyces cerevisiae (strain ATCC 204508 / S288c) GN=TEF4 PE=1 SV=1	EF1G2_YEAST	TPFAEVK	2046410
Band 1	Elongation factor 1-gamma 2 OS=Saccharomyces cerevisiae (strain ATCC 204508 / S288c) GN=TEF4 PE=1 SV=1	EF1G2_YEAST	WASLANSDVMSNIAR	224114
Band 1	Elongation factor 1-gamma 2 OS=Saccharomyces cerevisiae (strain ATCC 204508 / S288c) GN=TEF4 PE=1 SV=1	EF1G2_YEAST	WFNTVAASPIVK	369663
Band 1	tRNA-aminoacylation cofactor ARC1 OS=Saccharomyces cerevisiae (strain ATCC 204508 / S288c) GN=ARC1 PE=1 SV=2	ARC1_YEAST	VASIANAQVR	352399
Band 1	Keratin, type II cytoskeletal 80 OS=Homo sapiens GN=KRT80 PE=1 SV=2	K2C80_CON-HUMAN	LALDIEIATYR	1381570
Band 1	Keratin, type II cytoskeletal 80 OS=Homo sapiens GN=KRT80 PE=1 SV=2	K2C80_CON-HUMAN	NQLLETR	218595
Band 1	Keratin, type II cytoskeletal 80 OS=Homo sapiens GN=KRT80 PE=1 SV=2	K2C80_CON-HUMAN	SAEYGSSLQSSR	66,971.1
Band 1	Poly(A) ribonuclease POP2 OS=Saccharomyces cerevisiae (strain ATCC 204508 / S288c) GN=POP2 PE=1 SV=2	POP2_YEAST	SNLYSEFAVIR	101793
Band 1	Poly(A) ribonuclease POP2 OS=Saccharomyces cerevisiae (strain ATCC 204508 / S288c) GN=POP2 PE=1 SV=2	POP2_YEAST	VLAVGGEQFFSQR	205744
Band 1	Phosphoglycerate kinase OS=Saccharomyces cerevisiae (strain ATCC 204508 / S288c) GN=PGK1 PE=1 SV=2	PGK_YEAST	ASAPGSVILLENLR	98,289.7
Band 1	GPN-loop GTPase 1 OS=Saccharomyces cerevisiae (strain ATCC 204508 / S288c) GN=NPA3 PE=1 SV=1	GPN1_YEAST	GEVNENSAPDLQR	19,717.6
Band 1	GPN-loop GTPase 1 OS=Saccharomyces cerevisiae (strain ATCC 204508 / S288c) GN=NPA3 PE=1 SV=1	GPN1_YEAST	RYQEAMQQVGK	84,881.6
Band 1	GPN-loop GTPase 1 OS=Saccharomyces cerevisiae (strain ATCC 204508 / S288c) GN=NPA3 PE=1 SV=1	GPN1_YEAST	TASSETAENIAK	785374
Band 1	GPN-loop GTPase 1 OS=Saccharomyces cerevisiae (strain ATCC 204508 / S288c) GN=NPA3 PE=1 SV=1	GPN1_YEAST	TKGEVNENSAPDLQR	349717
Band 1	GPN-loop GTPase 1 OS=Saccharomyces cerevisiae (strain ATCC 204508 / S288c) GN=NPA3 PE=1 SV=1	GPN1_YEAST	TPPYVINLDPAVLR	294851
Band 1	GPN-loop GTPase 1 OS=Saccharomyces cerevisiae (strain ATCC 204508 / S288c) GN=NPA3 PE=1 SV=1	GPN1_YEAST	YQEAMQQVGK	74,556.8
Band 1	Keratin, type I cytoskeletal 17 OS=Homo sapiens GN=KRT17 PE=1 SV=2	K1C17_CON-HUMAN	DYSQYYR	448985
Band 1	Keratin, type I cytoskeletal 17 OS=Homo sapiens GN=KRT17 PE=1 SV=2	K1C17_CON-HUMAN	EVATNSELVQSGK	2517060
Band 1	Keratin, type I cytoskeletal 17 OS=Homo sapiens GN=KRT17 PE=1 SV=2	K1C17_CON-HUMAN	GQVGGEINVEMDAAPGVDLSR	268762
Band 1	Keratin, type I cytoskeletal 17 OS=Homo sapiens GN=KRT17 PE=1 SV=2	K1C17_CON-HUMAN	ILTATVDNANILLQIDNAR	85,538.1
Band 1	Keratin, type I cytoskeletal 17 OS=Homo sapiens GN=KRT17 PE=1 SV=2	K1C17_CON-HUMAN	LAADDFR	4732170000000
Band 1	Keratin, type I cytoskeletal 17 OS=Homo sapiens GN=KRT17 PE=1 SV=2	K1C17_CON-HUMAN	LASYLDK	2237980000000
Band 1	Keratin, type I cytoskeletal 17 OS=Homo sapiens GN=KRT17 PE=1 SV=2	K1C17_CON-HUMAN	LASYLDKVR	5970900
Band 1	Keratin, type I cytoskeletal 17 OS=Homo sapiens GN=KRT17 PE=1 SV=2	K1C17_CON-HUMAN	LEQEIATYRR	167187
Band 1	Keratin, type I cytoskeletal 17 OS=Homo sapiens GN=KRT17 PE=1 SV=2	K1C17_CON-HUMAN	LLEGEDAH	183288
Band 1	Keratin, type I cytoskeletal 17 OS=Homo sapiens GN=KRT17 PE=1 SV=2	K1C17_CON-HUMAN	NHEEEMNALR	1676660
Band 1	Keratin, type I cytoskeletal 17 OS=Homo sapiens GN=KRT17 PE=1 SV=2	K1C17_CON-HUMAN	SEISELRR	873568
Band 1	Keratin, type I cytoskeletal 17 OS=Homo sapiens GN=KRT17 PE=1 SV=2	K1C17_CON-HUMAN	TEELNREVATNSELVQSGK	626572
Band 1	Keratin, type I cytoskeletal 17 OS=Homo sapiens GN=KRT17 PE=1 SV=2	K1C17_CON-HUMAN	TKFETEQALR	64,747.9
Band 1	Keratin, type I cytoskeletal 17 OS=Homo sapiens GN=KRT17 PE=1 SV=2	K1C17_CON-HUMAN	VLDELTLAR	2339060
Band 1	Adenosylhomocysteinase OS=Saccharomyces cerevisiae (strain ATCC 204508 / S288c) GN=SAH1 PE=1 SV=1	SAHH_YEAST	ATDVMLAGK	688139
Band 1	Adenosylhomocysteinase OS=Saccharomyces cerevisiae (strain ATCC 204508 / S288c) GN=SAH1 PE=1 SV=1	SAHH_YEAST	HVILLANGR	465521
Band 1	Adenosylhomocysteinase OS=Saccharomyces cerevisiae (strain ATCC 204508 / S288c) GN=SAH1 PE=1 SV=1	SAHH_YEAST	IADISLAAFGR	576630
Band 1	Adenosylhomocysteinase OS=Saccharomyces cerevisiae (strain ATCC 204508 / S288c) GN=SAH1 PE=1 SV=1	SAHH_YEAST	ILDEAVAK	1175620
Band 1	Adenosylhomocysteinase OS=Saccharomyces cerevisiae (strain ATCC 204508 / S288c) GN=SAH1 PE=1 SV=1	SAHH_YEAST	VAVVAGYGDVGK	294092
Band 1	Adenosylhomocysteinase OS=Saccharomyces cerevisiae (strain ATCC 204508 / S288c) GN=SAH1 PE=1 SV=1	SAHH_YEAST	VPAINVNDSVTK	366817
Band 1	Adenosylhomocysteinase OS=Saccharomyces cerevisiae (strain ATCC 204508 / S288c) GN=SAH1 PE=1 SV=1	SAHH_YEAST	VQSEYLGIPEEGPFK	432966
Band 1	Adenosylhomocysteinase OS=Saccharomyces cerevisiae (strain ATCC 204508 / S288c) GN=SAH1 PE=1 SV=1	SAHH_YEAST	YLLSSGR	1050420
Band 1	Keratin, type I cytoskeletal 10 OS=Homo sapiens GN=KRT10 PE=1 SV=6	K1C10_CON-HUMAN	ALEEQLQQIR	158397
Band 1	Keratin, type I cytoskeletal 10 OS=Homo sapiens GN=KRT10 PE=1 SV=6	K1C10_CON-HUMAN	ALEESNYELEGK	3344540000000
Band 1	Keratin, type I cytoskeletal 10 OS=Homo sapiens GN=KRT10 PE=1 SV=6	K1C10_CON-HUMAN	DAEAWFNEK	1282620000000
Band 1	Keratin, type I cytoskeletal 10 OS=Homo sapiens GN=KRT10 PE=1 SV=6	K1C10_CON-HUMAN	ELTTEIDNNIEQISSYK	1359730000000
Band 1	Keratin, type I cytoskeletal 10 OS=Homo sapiens GN=KRT10 PE=1 SV=6	K1C10_CON-HUMAN	GGGFSSGGFSGGSFSR	631270
Band 1	Keratin, type I cytoskeletal 10 OS=Homo sapiens GN=KRT10 PE=1 SV=6	K1C10_CON-HUMAN	GSLGGGFSSGGFSGGSFSR	9828850
Band 1	Keratin, type I cytoskeletal 10 OS=Homo sapiens GN=KRT10 PE=1 SV=6	K1C10_CON-HUMAN	IKEWYEK	5275090
Band 1	Keratin, type I cytoskeletal 10 OS=Homo sapiens GN=KRT10 PE=1 SV=6	K1C10_CON-HUMAN	IRLENEIQTYR	7975590
Band 1	Keratin, type I cytoskeletal 10 OS=Homo sapiens GN=KRT10 PE=1 SV=6	K1C10_CON-HUMAN	KNHEEEMKDLR	65,528.1
Band 1	Keratin, type I cytoskeletal 10 OS=Homo sapiens GN=KRT10 PE=1 SV=6	K1C10_CON-HUMAN	LAADDFR	4732170000000
Band 1	Keratin, type I cytoskeletal 10 OS=Homo sapiens GN=KRT10 PE=1 SV=6	K1C10_CON-HUMAN	LASYLDK	2237980000000
Band 1	Keratin, type I cytoskeletal 10 OS=Homo sapiens GN=KRT10 PE=1 SV=6	K1C10_CON-HUMAN	LASYLDKVR	5970900
Band 1	Keratin, type I cytoskeletal 10 OS=Homo sapiens GN=KRT10 PE=1 SV=6	K1C10_CON-HUMAN	LENEIQTYR	6855120
Band 1	Keratin, type I cytoskeletal 10 OS=Homo sapiens GN=KRT10 PE=1 SV=6	K1C10_CON-HUMAN	LKYENEVALR	4463110000000
Band 1	Keratin, type I cytoskeletal 10 OS=Homo sapiens GN=KRT10 PE=1 SV=6	K1C10_CON-HUMAN	NHEEEMKDLR	1226490000000
Band 1	Keratin, type I cytoskeletal 10 OS=Homo sapiens GN=KRT10 PE=1 SV=6	K1C10_CON-HUMAN	NQILNLTTDNANILLQIDNAR	81,039.2
Band 1	Keratin, type I cytoskeletal 10 OS=Homo sapiens GN=KRT10 PE=1 SV=6	K1C10_CON-HUMAN	NVQALEIELQSQLALK	493154
Band 1	Keratin, type I cytoskeletal 10 OS=Homo sapiens GN=KRT10 PE=1 SV=6	K1C10_CON-HUMAN	NVSTGDVNVEMNAAPGVDLTQLLNNMR	5192670000000
Band 1	Keratin, type I cytoskeletal 10 OS=Homo sapiens GN=KRT10 PE=1 SV=6	K1C10_CON-HUMAN	QSLEASLAETEGR	3949010
Band 1	Keratin, type I cytoskeletal 10 OS=Homo sapiens GN=KRT10 PE=1 SV=6	K1C10_CON-HUMAN	QSVEADINGLR	4176520
Band 1	Keratin, type I cytoskeletal 10 OS=Homo sapiens GN=KRT10 PE=1 SV=6	K1C10_CON-HUMAN	QSVEADINGLRR	4344790000000
Band 1	Keratin, type I cytoskeletal 10 OS=Homo sapiens GN=KRT10 PE=1 SV=6	K1C10_CON-HUMAN	RVLDELTLTK	634448
Band 1	Keratin, type I cytoskeletal 10 OS=Homo sapiens GN=KRT10 PE=1 SV=6	K1C10_CON-HUMAN	SEITELR	689842
Band 1	Keratin, type I cytoskeletal 10 OS=Homo sapiens GN=KRT10 PE=1 SV=6	K1C10_CON-HUMAN	SEITELRR	1332730000000
Band 1	Keratin, type I cytoskeletal 10 OS=Homo sapiens GN=KRT10 PE=1 SV=6	K1C10_CON-HUMAN	SKELTTEIDNNIEQISSYK	7504200
Band 1	Keratin, type I cytoskeletal 10 OS=Homo sapiens GN=KRT10 PE=1 SV=6	K1C10_CON-HUMAN	SLLEGEGSSGGGGR	2172390000000
Band 1	Keratin, type I cytoskeletal 10 OS=Homo sapiens GN=KRT10 PE=1 SV=6	K1C10_CON-HUMAN	SQYEQLAEQNR	7512320
Band 1	Keratin, type I cytoskeletal 10 OS=Homo sapiens GN=KRT10 PE=1 SV=6	K1C10_CON-HUMAN	SQYEQLAEQNRK	7144170000000
Band 1	Keratin, type I cytoskeletal 10 OS=Homo sapiens GN=KRT10 PE=1 SV=6	K1C10_CON-HUMAN	SSSKGSLGGGFSSGGFSGGSFSR	197275
Band 1	Keratin, type I cytoskeletal 10 OS=Homo sapiens GN=KRT10 PE=1 SV=6	K1C10_CON-HUMAN	SSSSGSVGESSSKGP	279780
Band 1	Keratin, type I cytoskeletal 10 OS=Homo sapiens GN=KRT10 PE=1 SV=6	K1C10_CON-HUMAN	TTEIDNNIEQISSYK	23,378.3
Band 1	Keratin, type I cytoskeletal 10 OS=Homo sapiens GN=KRT10 PE=1 SV=6	K1C10_CON-HUMAN	VLDELTLTK	2279190000000
Band 1	Keratin, type I cytoskeletal 10 OS=Homo sapiens GN=KRT10 PE=1 SV=6	K1C10_CON-HUMAN	VTMQNLNDR	2685280000000
Band 1	Keratin, type I cytoskeletal 10 OS=Homo sapiens GN=KRT10 PE=1 SV=6	K1C10_CON-HUMAN	YENEVALR	6070710
Band 1	Keratin, type II cytoskeletal 1 OS=Mus musculus GN=Krt1 PE=1 SV=4	K2C1_CON-MOUSE	FLEQQNQVLQTK	2159070000000
Band 1	Keratin, type II cytoskeletal 1 OS=Mus musculus GN=Krt1 PE=1 SV=4	K2C1_CON-MOUSE	KYEDEINKR	1322730000000
Band 1	Keratin, type II cytoskeletal 1 OS=Mus musculus GN=Krt1 PE=1 SV=4	K2C1_CON-MOUSE	TNAENEFVTIK	1619850000000
Band 1	Keratin, type II cytoskeletal 1 OS=Mus musculus GN=Krt1 PE=1 SV=4	K2C1_CON-MOUSE	TNAENEFVTIKK	4860960000000
Band 1	Keratin, type II cytoskeletal 1 OS=Mus musculus GN=Krt1 PE=1 SV=4	K2C1_CON-MOUSE	YEDEINKR	718174
Band 1	D-2-hydroxyglutarate--pyruvate transhydrogenase DLD3 OS=Saccharomyces cerevisiae (strain ATCC 204508 / S288c) GN=DLD3 PE=1 SV=1	DLD3_YEAST	ALNAVFFGIENFDTVQK	63,358.6
Band 1	D-2-hydroxyglutarate--pyruvate transhydrogenase DLD3 OS=Saccharomyces cerevisiae (strain ATCC 204508 / S288c) GN=DLD3 PE=1 SV=1	DLD3_YEAST	DLYSVSAAVTER	378385
Band 1	D-2-hydroxyglutarate--pyruvate transhydrogenase DLD3 OS=Saccharomyces cerevisiae (strain ATCC 204508 / S288c) GN=DLD3 PE=1 SV=1	DLD3_YEAST	LNAAGLIGDAPK	284988
Band 1	D-2-hydroxyglutarate--pyruvate transhydrogenase DLD3 OS=Saccharomyces cerevisiae (strain ATCC 204508 / S288c) GN=DLD3 PE=1 SV=1	DLD3_YEAST	VLDSEDLAYFR	202867
Band 1	Keratin, type II cytoskeletal 6B OS=Homo sapiens GN=KRT6B PE=1 SV=5	K2C6B_CON-HUMAN	ADTLTDEINFLR	1156290
Band 1	Keratin, type II cytoskeletal 6B OS=Homo sapiens GN=KRT6B PE=1 SV=5	K2C6B_CON-HUMAN	ALYDAELSQMQTHISDTSVVLSMDNNR	325629
Band 1	Keratin, type II cytoskeletal 6B OS=Homo sapiens GN=KRT6B PE=1 SV=5	K2C6B_CON-HUMAN	AQYEEIAQR	1161530000000
Band 1	Keratin, type II cytoskeletal 6B OS=Homo sapiens GN=KRT6B PE=1 SV=5	K2C6B_CON-HUMAN	ATGGGLSSVGGGSSTIK	68,579.5
Band 1	Keratin, type II cytoskeletal 6B OS=Homo sapiens GN=KRT6B PE=1 SV=5	K2C6B_CON-HUMAN	DVDAAYMNK	447310
Band 1	Keratin, type II cytoskeletal 6B OS=Homo sapiens GN=KRT6B PE=1 SV=5	K2C6B_CON-HUMAN	GRLDSELR	2753670
Band 1	Keratin, type II cytoskeletal 6B OS=Homo sapiens GN=KRT6B PE=1 SV=5	K2C6B_CON-HUMAN	KYEDEINKR	1322730000000
Band 1	Keratin, type II cytoskeletal 6B OS=Homo sapiens GN=KRT6B PE=1 SV=5	K2C6B_CON-HUMAN	LALDVEIATYR	158318
Band 1	Keratin, type II cytoskeletal 6B OS=Homo sapiens GN=KRT6B PE=1 SV=5	K2C6B_CON-HUMAN	NKYEDEINKR	2498950000000
Band 1	Keratin, type II cytoskeletal 6B OS=Homo sapiens GN=KRT6B PE=1 SV=5	K2C6B_CON-HUMAN	NLDLDSIIAEVK	7896700
Band 1	Keratin, type II cytoskeletal 6B OS=Homo sapiens GN=KRT6B PE=1 SV=5	K2C6B_CON-HUMAN	QEIAEINR	1604700
Band 1	Keratin, type II cytoskeletal 6B OS=Homo sapiens GN=KRT6B PE=1 SV=5	K2C6B_CON-HUMAN	QNLEPLFEQYINNLR	57,041.7
Band 1	Keratin, type II cytoskeletal 6B OS=Homo sapiens GN=KRT6B PE=1 SV=5	K2C6B_CON-HUMAN	SRAEAESWYQTK	324936
Band 1	Keratin, type II cytoskeletal 6B OS=Homo sapiens GN=KRT6B PE=1 SV=5	K2C6B_CON-HUMAN	TAAENEFVTLK	488846
Band 1	Keratin, type II cytoskeletal 6B OS=Homo sapiens GN=KRT6B PE=1 SV=5	K2C6B_CON-HUMAN	TAAENEFVTLKK	1859360
Band 1	Keratin, type II cytoskeletal 6B OS=Homo sapiens GN=KRT6B PE=1 SV=5	K2C6B_CON-HUMAN	WTLLQEQGTK	1248340
Band 1	Keratin, type II cytoskeletal 6B OS=Homo sapiens GN=KRT6B PE=1 SV=5	K2C6B_CON-HUMAN	YEDEINKR	718174
Band 1	Keratin, type I cytoskeletal 9 OS=Homo sapiens GN=KRT9 PE=1 SV=3	K1C9_CON-HUMAN	DIENQYETQITQIEHEVSSSGQEVQSSAK	2756930
Band 1	Keratin, type I cytoskeletal 9 OS=Homo sapiens GN=KRT9 PE=1 SV=3	K1C9_CON-HUMAN	EIETYHNLLEGGQEDFESSGAGK	1512690
Band 1	Keratin, type I cytoskeletal 9 OS=Homo sapiens GN=KRT9 PE=1 SV=3	K1C9_CON-HUMAN	FEMEQNLR	3267460
Band 1	Keratin, type I cytoskeletal 9 OS=Homo sapiens GN=KRT9 PE=1 SV=3	K1C9_CON-HUMAN	FSSSGGGGGGGRFSSSSGYGGGSSR	171598
Band 1	Keratin, type I cytoskeletal 9 OS=Homo sapiens GN=KRT9 PE=1 SV=3	K1C9_CON-HUMAN	FSSSSGYGGGSSR	2543150000000
Band 1	Keratin, type I cytoskeletal 9 OS=Homo sapiens GN=KRT9 PE=1 SV=3	K1C9_CON-HUMAN	GGGGGGGLGSGGSIR	1685280
Band 1	Keratin, type I cytoskeletal 9 OS=Homo sapiens GN=KRT9 PE=1 SV=3	K1C9_CON-HUMAN	GGGGGGLGSGGSIR	341013
Band 1	Keratin, type I cytoskeletal 9 OS=Homo sapiens GN=KRT9 PE=1 SV=3	K1C9_CON-HUMAN	GGGGGLGSGGSIR	83,993.4
Band 1	Keratin, type I cytoskeletal 9 OS=Homo sapiens GN=KRT9 PE=1 SV=3	K1C9_CON-HUMAN	GGGGSFGYSYGGGSGGGFSASSLGGGFGGGSR	9800260
Band 1	Keratin, type I cytoskeletal 9 OS=Homo sapiens GN=KRT9 PE=1 SV=3	K1C9_CON-HUMAN	GGSGGSHGGGSGFGGESGGSYGGGEE	21,727.1
Band 1	Keratin, type I cytoskeletal 9 OS=Homo sapiens GN=KRT9 PE=1 SV=3	K1C9_CON-HUMAN	GGSGGSHGGGSGFGGESGGSYGGGEEASGSGGGYGGGSGK	4945960
Band 1	Keratin, type I cytoskeletal 9 OS=Homo sapiens GN=KRT9 PE=1 SV=3	K1C9_CON-HUMAN	GGSGGSYGGGGSGGGYGGGSGSR	155920000000
Band 1	Keratin, type I cytoskeletal 9 OS=Homo sapiens GN=KRT9 PE=1 SV=3	K1C9_CON-HUMAN	GSRGGSGGSYGGGGSGGGYGGGSGSR	287134
Band 1	Keratin, type I cytoskeletal 9 OS=Homo sapiens GN=KRT9 PE=1 SV=3	K1C9_CON-HUMAN	HGVQELEIELQSQLSK	1647250
Band 1	Keratin, type I cytoskeletal 9 OS=Homo sapiens GN=KRT9 PE=1 SV=3	K1C9_CON-HUMAN	IGLGGRGGSGGSYGR	3060080
Band 1	Keratin, type I cytoskeletal 9 OS=Homo sapiens GN=KRT9 PE=1 SV=3	K1C9_CON-HUMAN	IKFEMEQNLR	2932360000000
Band 1	Keratin, type I cytoskeletal 9 OS=Homo sapiens GN=KRT9 PE=1 SV=3	K1C9_CON-HUMAN	LASYLDK	2237980000000
Band 1	Keratin, type I cytoskeletal 9 OS=Homo sapiens GN=KRT9 PE=1 SV=3	K1C9_CON-HUMAN	LASYLDKVQALEEANNDLENK	99,190.1
Band 1	Keratin, type I cytoskeletal 9 OS=Homo sapiens GN=KRT9 PE=1 SV=3	K1C9_CON-HUMAN	MTLDDFR	349940000000
Band 1	Keratin, type I cytoskeletal 9 OS=Homo sapiens GN=KRT9 PE=1 SV=3	K1C9_CON-HUMAN	QFSSSYLSR	4698350
Band 1	Keratin, type I cytoskeletal 9 OS=Homo sapiens GN=KRT9 PE=1 SV=3	K1C9_CON-HUMAN	QGVDADINGLR	3203610000000
Band 1	Keratin, type I cytoskeletal 9 OS=Homo sapiens GN=KRT9 PE=1 SV=3	K1C9_CON-HUMAN	QVLDNLTMEK	6529930
Band 1	Keratin, type I cytoskeletal 9 OS=Homo sapiens GN=KRT9 PE=1 SV=3	K1C9_CON-HUMAN	RSGGGGGGGLGSGGSIR	1268710
Band 1	Keratin, type I cytoskeletal 9 OS=Homo sapiens GN=KRT9 PE=1 SV=3	K1C9_CON-HUMAN	SGGGGGGGLGSGGSIR	4378570000000
Band 1	Keratin, type I cytoskeletal 9 OS=Homo sapiens GN=KRT9 PE=1 SV=3	K1C9_CON-HUMAN	SGGGGGGGLGSGGSIRSSYSR	90,396.4
Band 1	Keratin, type I cytoskeletal 9 OS=Homo sapiens GN=KRT9 PE=1 SV=3	K1C9_CON-HUMAN	SLGGGFGGGSR	1733890
Band 1	Keratin, type I cytoskeletal 9 OS=Homo sapiens GN=KRT9 PE=1 SV=3	K1C9_CON-HUMAN	SRSGGGGGGGLGSGGSIR	9174230
Band 1	Keratin, type I cytoskeletal 9 OS=Homo sapiens GN=KRT9 PE=1 SV=3	K1C9_CON-HUMAN	SSSGGGGGGGRFSSSSGYGGGSSR	108804
Band 1	Keratin, type I cytoskeletal 9 OS=Homo sapiens GN=KRT9 PE=1 SV=3	K1C9_CON-HUMAN	STMQELNSR	1275270000000
Band 1	Keratin, type I cytoskeletal 9 OS=Homo sapiens GN=KRT9 PE=1 SV=3	K1C9_CON-HUMAN	TLLDIDNTR	2079880000000
Band 1	Keratin, type I cytoskeletal 9 OS=Homo sapiens GN=KRT9 PE=1 SV=3	K1C9_CON-HUMAN	TLNDMRQEYEQLIAK	1135430
Band 1	Keratin, type I cytoskeletal 9 OS=Homo sapiens GN=KRT9 PE=1 SV=3	K1C9_CON-HUMAN	VQALEEANNDLENK	352485
Band 1	ATP-dependent RNA helicase eIF4A OS=Saccharomyces cerevisiae (strain ATCC 204508 / S288c) GN=TIF1 PE=1 SV=3	IF4A_YEAST	AIMPIIEGHDVLAQAQSGTGK	724051
Band 1	ATP-dependent RNA helicase eIF4A OS=Saccharomyces cerevisiae (strain ATCC 204508 / S288c) GN=TIF1 PE=1 SV=3	IF4A_YEAST	DAQIVVGTPGR	1277020
Band 1	ATP-dependent RNA helicase eIF4A OS=Saccharomyces cerevisiae (strain ATCC 204508 / S288c) GN=TIF1 PE=1 SV=3	IF4A_YEAST	FDDMELDENLLR	194725
Band 1	ATP-dependent RNA helicase eIF4A OS=Saccharomyces cerevisiae (strain ATCC 204508 / S288c) GN=TIF1 PE=1 SV=3	IF4A_YEAST	FTVSAIYSDLPQQER	52,860.9
Band 1	ATP-dependent RNA helicase eIF4A OS=Saccharomyces cerevisiae (strain ATCC 204508 / S288c) GN=TIF1 PE=1 SV=3	IF4A_YEAST	GVFGYGFEEPSAIQQR	1278440
Band 1	ATP-dependent RNA helicase eIF4A OS=Saccharomyces cerevisiae (strain ATCC 204508 / S288c) GN=TIF1 PE=1 SV=3	IF4A_YEAST	ILISTDLLAR	884021
Band 1	ATP-dependent RNA helicase eIF4A OS=Saccharomyces cerevisiae (strain ATCC 204508 / S288c) GN=TIF1 PE=1 SV=3	IF4A_YEAST	TGTFSIAALQR	536271
Band 1	ATP-dependent RNA helicase eIF4A OS=Saccharomyces cerevisiae (strain ATCC 204508 / S288c) GN=TIF1 PE=1 SV=3	IF4A_YEAST	VFDNIQR	1323620
Band 1	V-type proton ATPase subunit B OS=Saccharomyces cerevisiae (strain ATCC 204508 / S288c) GN=VMA2 PE=1 SV=2	VATB_YEAST	GYPGYMYTDLSTIYER	89,048.0
Band 1	V-type proton ATPase subunit B OS=Saccharomyces cerevisiae (strain ATCC 204508 / S288c) GN=VMA2 PE=1 SV=2	VATB_YEAST	TFITQGAYEDR	206916
Band 1	V-type proton ATPase subunit B OS=Saccharomyces cerevisiae (strain ATCC 204508 / S288c) GN=VMA2 PE=1 SV=2	VATB_YEAST	TSLFLNLANDPTIER	209613
Band 1	V-type proton ATPase subunit B OS=Saccharomyces cerevisiae (strain ATCC 204508 / S288c) GN=VMA2 PE=1 SV=2	VATB_YEAST	VFAEDYLDINGSPINPYAR	58,163.8
Band 1	V-type proton ATPase subunit B OS=Saccharomyces cerevisiae (strain ATCC 204508 / S288c) GN=VMA2 PE=1 SV=2	VATB_YEAST	YNEIVNLTLPDGTVR	69,864.4
Band 1	Keratin 15 OS=Mus musculus GN=Krt15 PE=4 SV=1	B1AQ77_CON-MOUSE	ALEQANTELEVK	410781
Band 1	Keratin 15 OS=Mus musculus GN=Krt15 PE=4 SV=1	B1AQ77_CON-MOUSE	LAADDFR	4732170000000
Band 1	Keratin 15 OS=Mus musculus GN=Krt15 PE=4 SV=1	B1AQ77_CON-MOUSE	LASYLDK	2237980000000
Band 1	Keratin 15 OS=Mus musculus GN=Krt15 PE=4 SV=1	B1AQ77_CON-MOUSE	LASYLDKVR	5970900
Band 1	Keratin 15 OS=Mus musculus GN=Krt15 PE=4 SV=1	B1AQ77_CON-MOUSE	VLDELTLAR	2339060
Band 1	Keratin 15 OS=Mus musculus GN=Krt15 PE=4 SV=1	B1AQ77_CON-MOUSE	VTMQNLNDR	2685280000000
Band 1	Keratin, type I cytoskeletal 19 OS=Homo sapiens GN=KRT19 PE=1 SV=4	K1C19_CON-HUMAN	EQALRMSVEADINGLR	1387590
Band 1	Keratin, type I cytoskeletal 19 OS=Homo sapiens GN=KRT19 PE=1 SV=4	K1C19_CON-HUMAN	LAADDFR	4732170000000
Band 1	Keratin, type I cytoskeletal 19 OS=Homo sapiens GN=KRT19 PE=1 SV=4	K1C19_CON-HUMAN	LASYLDK	2237980000000
Band 1	Keratin, type I cytoskeletal 19 OS=Homo sapiens GN=KRT19 PE=1 SV=4	K1C19_CON-HUMAN	LASYLDKVR	5970900
Band 1	Keratin, type I cytoskeletal 19 OS=Homo sapiens GN=KRT19 PE=1 SV=4	K1C19_CON-HUMAN	MSVEADINGLRR	2274530
Band 1	Keratin, type I cytoskeletal 19 OS=Homo sapiens GN=KRT19 PE=1 SV=4	K1C19_CON-HUMAN	TKFETEQALR	64,747.9
Band 1	Keratin, type I cytoskeletal 19 OS=Homo sapiens GN=KRT19 PE=1 SV=4	K1C19_CON-HUMAN	VLDELTLAR	2339060
Band 1	Heat shock protein 60, mitochondrial OS=Saccharomyces cerevisiae (strain ATCC 204508 / S288c) GN=HSP60 PE=1 SV=1	HSP60_YEAST	AAVEEGILPGGGTALVK	194870
Band 1	Heat shock protein 60, mitochondrial OS=Saccharomyces cerevisiae (strain ATCC 204508 / S288c) GN=HSP60 PE=1 SV=1	HSP60_YEAST	ISSIQDILPALEISNQSR	73,963.3
Band 1	Heat shock protein 60, mitochondrial OS=Saccharomyces cerevisiae (strain ATCC 204508 / S288c) GN=HSP60 PE=1 SV=1	HSP60_YEAST	NVLIEQPFGPPK	67,290.8
Band 1	Heat shock protein 60, mitochondrial OS=Saccharomyces cerevisiae (strain ATCC 204508 / S288c) GN=HSP60 PE=1 SV=1	HSP60_YEAST	TNEAAGDGTTSATVLGR	265582
Band 1	Sphingolipid long chain base-responsive protein PIL1 OS=Saccharomyces cerevisiae (strain ATCC 204508 / S288c) GN=PIL1 PE=1 SV=1	PIL1_YEAST	AEAESLVAEAQLSNITR	103732
Band 1	Sphingolipid long chain base-responsive protein PIL1 OS=Saccharomyces cerevisiae (strain ATCC 204508 / S288c) GN=PIL1 PE=1 SV=1	PIL1_YEAST	DIEGSVQPSR	97,775.8
Band 1	Sphingolipid long chain base-responsive protein PIL1 OS=Saccharomyces cerevisiae (strain ATCC 204508 / S288c) GN=PIL1 PE=1 SV=1	PIL1_YEAST	IEVLEQELVR	132918
Band 1	Elongation factor 1-gamma 1 OS=Saccharomyces cerevisiae (strain ATCC 204508 / S288c) GN=CAM1 PE=1 SV=2	EF1G1_YEAST	STFVLDDWKR	130582
Band 1	Elongation factor 1-gamma 1 OS=Saccharomyces cerevisiae (strain ATCC 204508 / S288c) GN=CAM1 PE=1 SV=2	EF1G1_YEAST	TQLLGADDDLNAQAQIIR	74,589.8
Band 1	Elongation factor 1-gamma 1 OS=Saccharomyces cerevisiae (strain ATCC 204508 / S288c) GN=CAM1 PE=1 SV=2	EF1G1_YEAST	VVTPDAAAEQFAR	264322
Band 1	Serine hydroxymethyltransferase, cytosolic OS=Saccharomyces cerevisiae (strain ATCC 204508 / S288c) GN=SHM2 PE=1 SV=2	GLYC_YEAST	ALESEFK	392257
Band 1	Serine hydroxymethyltransferase, cytosolic OS=Saccharomyces cerevisiae (strain ATCC 204508 / S288c) GN=SHM2 PE=1 SV=2	GLYC_YEAST	AVEFAQQVQQSLPK	401829
Band 1	Serine hydroxymethyltransferase, cytosolic OS=Saccharomyces cerevisiae (strain ATCC 204508 / S288c) GN=SHM2 PE=1 SV=2	GLYC_YEAST	GAMIFFR	608708
Band 1	Serine hydroxymethyltransferase, cytosolic OS=Saccharomyces cerevisiae (strain ATCC 204508 / S288c) GN=SHM2 PE=1 SV=2	GLYC_YEAST	IGAPAMTTR	2183180
Band 1	Serine hydroxymethyltransferase, cytosolic OS=Saccharomyces cerevisiae (strain ATCC 204508 / S288c) GN=SHM2 PE=1 SV=2	GLYC_YEAST	ISAVSTYFESFPYR	352933
Band 1	Serine hydroxymethyltransferase, cytosolic OS=Saccharomyces cerevisiae (strain ATCC 204508 / S288c) GN=SHM2 PE=1 SV=2	GLYC_YEAST	IVQYINK	1216880
Band 1	Serine hydroxymethyltransferase, cytosolic OS=Saccharomyces cerevisiae (strain ATCC 204508 / S288c) GN=SHM2 PE=1 SV=2	GLYC_YEAST	LVSNGTDSHMVLVSLR	265669
Band 1	Serine hydroxymethyltransferase, cytosolic OS=Saccharomyces cerevisiae (strain ATCC 204508 / S288c) GN=SHM2 PE=1 SV=2	GLYC_YEAST	SALVPGGVR	979258
Band 1	Serine hydroxymethyltransferase, cytosolic OS=Saccharomyces cerevisiae (strain ATCC 204508 / S288c) GN=SHM2 PE=1 SV=2	GLYC_YEAST	VDEGSDVLNTWK	81,225.9
Band 1	Serine hydroxymethyltransferase, cytosolic OS=Saccharomyces cerevisiae (strain ATCC 204508 / S288c) GN=SHM2 PE=1 SV=2	GLYC_YEAST	VNPETGIIDYDTLEK	1881950
Band 1	Serine hydroxymethyltransferase, cytosolic OS=Saccharomyces cerevisiae (strain ATCC 204508 / S288c) GN=SHM2 PE=1 SV=2	GLYC_YEAST	YSEGYPGAR	584078
Band 1	Uncharacterized protein OS=Homo sapiens GN=KRT15 PE=4 SV=1	E0CX14_CON-HUMAN,K1C15_CON-HUMAN	ALEEANADLEVK	801608
Band 1	Uncharacterized protein OS=Homo sapiens GN=KRT15 PE=4 SV=1	E0CX14_CON-HUMAN,K1C15_CON-HUMAN	LAADDFR	4732170000000
Band 1	Uncharacterized protein OS=Homo sapiens GN=KRT15 PE=4 SV=1	E0CX14_CON-HUMAN,K1C15_CON-HUMAN	LASYLDK	2237980000000
Band 1	Uncharacterized protein OS=Homo sapiens GN=KRT15 PE=4 SV=1	E0CX14_CON-HUMAN,K1C15_CON-HUMAN	LASYLDKVR	5970900
Band 1	Uncharacterized protein OS=Homo sapiens GN=KRT15 PE=4 SV=1	E0CX14_CON-HUMAN,K1C15_CON-HUMAN	VLDELTLAR	2339060
Band 1	ATP-dependent molecular chaperone HSC82 OS=Saccharomyces cerevisiae (strain ATCC 204508 / S288c) GN=HSC82 PE=1 SV=4	HSC82_YEAST,HSP82_YEAST	GVVDSEDLPLNLSR	186103
Band 1	ATP-dependent molecular chaperone HSC82 OS=Saccharomyces cerevisiae (strain ATCC 204508 / S288c) GN=HSC82 PE=1 SV=4	HSC82_YEAST,HSP82_YEAST	NPSDITQEEYNAFYK	78,777.0
Band 1	Nucleoporin SEH1 OS=Saccharomyces cerevisiae (strain ATCC 204508 / S288c) GN=SEH1 PE=1 SV=1	SEH1_YEAST	AHDSSIVAIDWASPEYGR	106479
Band 1	Nucleoporin SEH1 OS=Saccharomyces cerevisiae (strain ATCC 204508 / S288c) GN=SEH1 PE=1 SV=1	SEH1_YEAST	ATYSNEFK	175986
Band 1	Nucleoporin SEH1 OS=Saccharomyces cerevisiae (strain ATCC 204508 / S288c) GN=SEH1 PE=1 SV=1	SEH1_YEAST	IIASASYDK	819108
Band 1	Nucleoporin SEH1 OS=Saccharomyces cerevisiae (strain ATCC 204508 / S288c) GN=SEH1 PE=1 SV=1	SEH1_YEAST	LAVSALEQAIIYQR	118942
Band 1	Nucleoporin SEH1 OS=Saccharomyces cerevisiae (strain ATCC 204508 / S288c) GN=SEH1 PE=1 SV=1	SEH1_YEAST	LSPLASEESLTNSNMFDNSADVDMDAQGR	62,915.4
Band 1	Nucleoporin SEH1 OS=Saccharomyces cerevisiae (strain ATCC 204508 / S288c) GN=SEH1 PE=1 SV=1	SEH1_YEAST	LYDALEPSDLR	389228
Band 1	Elongation factor 1-alpha OS=Saccharomyces cerevisiae (strain ATCC 204508 / S288c) GN=TEF1 PE=1 SV=1	EF1A_YEAST	EHALLAFTLGVR	776769
Band 1	Elongation factor 1-alpha OS=Saccharomyces cerevisiae (strain ATCC 204508 / S288c) GN=TEF1 PE=1 SV=1	EF1A_YEAST	ETSNFIK	313104
Band 1	Elongation factor 1-alpha OS=Saccharomyces cerevisiae (strain ATCC 204508 / S288c) GN=TEF1 PE=1 SV=1	EF1A_YEAST	ETSNFIKK	946387
Band 1	Elongation factor 1-alpha OS=Saccharomyces cerevisiae (strain ATCC 204508 / S288c) GN=TEF1 PE=1 SV=1	EF1A_YEAST	FDELLEK	4003190
Band 1	Elongation factor 1-alpha OS=Saccharomyces cerevisiae (strain ATCC 204508 / S288c) GN=TEF1 PE=1 SV=1	EF1A_YEAST	FDELLEKNDR	1369890
Band 1	Elongation factor 1-alpha OS=Saccharomyces cerevisiae (strain ATCC 204508 / S288c) GN=TEF1 PE=1 SV=1	EF1A_YEAST	FQEIVKETSNFIK	478214
Band 1	Elongation factor 1-alpha OS=Saccharomyces cerevisiae (strain ATCC 204508 / S288c) GN=TEF1 PE=1 SV=1	EF1A_YEAST	IGGIGTVPVGR	5739140000000
Band 1	Elongation factor 1-alpha OS=Saccharomyces cerevisiae (strain ATCC 204508 / S288c) GN=TEF1 PE=1 SV=1	EF1A_YEAST	LPLQDVYK	284040000000
Band 1	Elongation factor 1-alpha OS=Saccharomyces cerevisiae (strain ATCC 204508 / S288c) GN=TEF1 PE=1 SV=1	EF1A_YEAST	MDSVKWDESR	724888
Band 1	Elongation factor 1-alpha OS=Saccharomyces cerevisiae (strain ATCC 204508 / S288c) GN=TEF1 PE=1 SV=1	EF1A_YEAST	PGMVVTFAPAGVTTEVK	80,229.0
Band 1	Elongation factor 1-alpha OS=Saccharomyces cerevisiae (strain ATCC 204508 / S288c) GN=TEF1 PE=1 SV=1	EF1A_YEAST	QLIVAVNK	3139190000000
Band 1	Elongation factor 1-alpha OS=Saccharomyces cerevisiae (strain ATCC 204508 / S288c) GN=TEF1 PE=1 SV=1	EF1A_YEAST	QLIVAVNKMDSVK	5884310
Band 1	Elongation factor 1-alpha OS=Saccharomyces cerevisiae (strain ATCC 204508 / S288c) GN=TEF1 PE=1 SV=1	EF1A_YEAST	QTVAVGVIK	4138820000000
Band 1	Elongation factor 1-alpha OS=Saccharomyces cerevisiae (strain ATCC 204508 / S288c) GN=TEF1 PE=1 SV=1	EF1A_YEAST	STTTGHLIYK	463209
Band 1	Elongation factor 1-alpha OS=Saccharomyces cerevisiae (strain ATCC 204508 / S288c) GN=TEF1 PE=1 SV=1	EF1A_YEAST	SVEMHHEQLEQGVPGDNVGFNVK	2343990000000
Band 1	Elongation factor 1-alpha OS=Saccharomyces cerevisiae (strain ATCC 204508 / S288c) GN=TEF1 PE=1 SV=1	EF1A_YEAST	TIEKFEK	1508080000000
Band 1	Elongation factor 1-alpha OS=Saccharomyces cerevisiae (strain ATCC 204508 / S288c) GN=TEF1 PE=1 SV=1	EF1A_YEAST	TLLEAIDAIEQPSR	493811
Band 1	Elongation factor 1-alpha OS=Saccharomyces cerevisiae (strain ATCC 204508 / S288c) GN=TEF1 PE=1 SV=1	EF1A_YEAST	TVPFVPISGWNGDNMIEATTNAPWYK	737220
Band 1	Elongation factor 1-alpha OS=Saccharomyces cerevisiae (strain ATCC 204508 / S288c) GN=TEF1 PE=1 SV=1	EF1A_YEAST	VETGVIKPGMVVTFAPAGVTTEVK	3.59E7
Band 1	Elongation factor 1-alpha OS=Saccharomyces cerevisiae (strain ATCC 204508 / S288c) GN=TEF1 PE=1 SV=1	EF1A_YEAST	YAWVLDK	5773070
Band 1	Elongation factor 1-alpha OS=Saccharomyces cerevisiae (strain ATCC 204508 / S288c) GN=TEF1 PE=1 SV=1	EF1A_YEAST	YAWVLDKLK	488951
Band 1	Elongation factor 1-alpha OS=Saccharomyces cerevisiae (strain ATCC 204508 / S288c) GN=TEF1 PE=1 SV=1	EF1A_YEAST	YQVTVIDAPGHR	4077460000000
Band 1	Ubiquinone biosynthesis monooxygenase COQ6, mitochondrial OS=Saccharomyces cerevisiae (strain ATCC 204508 / S288c) GN=COQ6 PE=1 SV=1	COQ6_YEAST	FSQIPSR	397000
Band 1	Ubiquinone biosynthesis monooxygenase COQ6, mitochondrial OS=Saccharomyces cerevisiae (strain ATCC 204508 / S288c) GN=COQ6 PE=1 SV=1	COQ6_YEAST	IVSVTPR	493119
Band 1	Ubiquinone biosynthesis monooxygenase COQ6, mitochondrial OS=Saccharomyces cerevisiae (strain ATCC 204508 / S288c) GN=COQ6 PE=1 SV=1	COQ6_YEAST	LLVGADGFNSPTR	201003
Band 1	Keratin, type I cytoskeletal 16 OS=Homo sapiens GN=KRT16 PE=1 SV=4	K1C16_CON-HUMAN	ALEEANADLEVK	801608
Band 1	Keratin, type I cytoskeletal 16 OS=Homo sapiens GN=KRT16 PE=1 SV=4	K1C16_CON-HUMAN	APSTYGGGLSVSSR	2472630
Band 1	Keratin, type I cytoskeletal 16 OS=Homo sapiens GN=KRT16 PE=1 SV=4	K1C16_CON-HUMAN	ASLENSLEETK	613281
Band 1	Keratin, type I cytoskeletal 16 OS=Homo sapiens GN=KRT16 PE=1 SV=4	K1C16_CON-HUMAN	ASLENSLEETKGR	308986
Band 1	Keratin, type I cytoskeletal 16 OS=Homo sapiens GN=KRT16 PE=1 SV=4	K1C16_CON-HUMAN	DAETWFLSK	462045
Band 1	Keratin, type I cytoskeletal 16 OS=Homo sapiens GN=KRT16 PE=1 SV=4	K1C16_CON-HUMAN	EVASNSELVQSSR	59,875.0
Band 1	Keratin, type I cytoskeletal 16 OS=Homo sapiens GN=KRT16 PE=1 SV=4	K1C16_CON-HUMAN	EVFTSSSSSSSR	1531240
Band 1	Keratin, type I cytoskeletal 16 OS=Homo sapiens GN=KRT16 PE=1 SV=4	K1C16_CON-HUMAN	GQTGGDVNVEMDAAPGVDLSR	187759
Band 1	Keratin, type I cytoskeletal 16 OS=Homo sapiens GN=KRT16 PE=1 SV=4	K1C16_CON-HUMAN	IIAATIENAQPILQIDNAR	572235
Band 1	Keratin, type I cytoskeletal 16 OS=Homo sapiens GN=KRT16 PE=1 SV=4	K1C16_CON-HUMAN	LAADDFR	4732170000000
Band 1	Keratin, type I cytoskeletal 16 OS=Homo sapiens GN=KRT16 PE=1 SV=4	K1C16_CON-HUMAN	LASYLDK	2237980000000
Band 1	Keratin, type I cytoskeletal 16 OS=Homo sapiens GN=KRT16 PE=1 SV=4	K1C16_CON-HUMAN	LASYLDKVR	5970900
Band 1	Keratin, type I cytoskeletal 16 OS=Homo sapiens GN=KRT16 PE=1 SV=4	K1C16_CON-HUMAN	LEQEIATYRR	167187
Band 1	Keratin, type I cytoskeletal 16 OS=Homo sapiens GN=KRT16 PE=1 SV=4	K1C16_CON-HUMAN	LLEGEDAH	183288
Band 1	Keratin, type I cytoskeletal 16 OS=Homo sapiens GN=KRT16 PE=1 SV=4	K1C16_CON-HUMAN	LLEGEDAHLSSQQASGQSYSSR	159618
Band 1	Keratin, type I cytoskeletal 16 OS=Homo sapiens GN=KRT16 PE=1 SV=4	K1C16_CON-HUMAN	NHEEEMLALR	89,929.1
Band 1	Keratin, type I cytoskeletal 16 OS=Homo sapiens GN=KRT16 PE=1 SV=4	K1C16_CON-HUMAN	QTVEADVNGLRR	1138010
Band 1	Keratin, type I cytoskeletal 16 OS=Homo sapiens GN=KRT16 PE=1 SV=4	K1C16_CON-HUMAN	TEELNKEVASNSELVQSSR	695349
Band 1	Keratin, type I cytoskeletal 16 OS=Homo sapiens GN=KRT16 PE=1 SV=4	K1C16_CON-HUMAN	VLDELTLAR	2339060
Band 1	Keratin, type I cytoskeletal 16 OS=Homo sapiens GN=KRT16 PE=1 SV=4	K1C16_CON-HUMAN	VTMQNLNDR	2685280000000
Band 1	Saccharopine dehydrogenase [NADP(+), L-glutamate-forming] OS=Saccharomyces cerevisiae (strain ATCC 204508 / S288c) GN=LYS9 PE=1 SV=1	LYS9_YEAST	FGIEWADGTTETR	73,201.4
Band 1	Saccharopine dehydrogenase [NADP(+), L-glutamate-forming] OS=Saccharomyces cerevisiae (strain ATCC 204508 / S288c) GN=LYS9 PE=1 SV=1	LYS9_YEAST	VGGYSSMAATVGYPVAIATK	35,763.8
Band 1	Pyruvate kinase 1 OS=Saccharomyces cerevisiae (strain ATCC 204508 / S288c) GN=CDC19 PE=1 SV=2	KPYK1_YEAST	AIIVLSTSGTTPR	219983
Band 1	Pyruvate kinase 1 OS=Saccharomyces cerevisiae (strain ATCC 204508 / S288c) GN=CDC19 PE=1 SV=2	KPYK1_YEAST	GDLGIEIPAPEVLAVQK	205211
Band 1	Pyruvate kinase 1 OS=Saccharomyces cerevisiae (strain ATCC 204508 / S288c) GN=CDC19 PE=1 SV=2	KPYK1_YEAST	GVNLPGTDVDLPALSEK	54,550.1
Band 1	Pyruvate kinase 1 OS=Saccharomyces cerevisiae (strain ATCC 204508 / S288c) GN=CDC19 PE=1 SV=2	KPYK1_YEAST	IENQQGVNNFDEILK	79,932.4
Band 1	Pyruvate kinase 1 OS=Saccharomyces cerevisiae (strain ATCC 204508 / S288c) GN=CDC19 PE=1 SV=2	KPYK1_YEAST	TNNPETLVALR	107580
Band 1	Pyruvate kinase 1 OS=Saccharomyces cerevisiae (strain ATCC 204508 / S288c) GN=CDC19 PE=1 SV=2	KPYK1_YEAST	VTDGVMVAR	219070
Band 1	T-complex protein 1 subunit theta OS=Saccharomyces cerevisiae (strain ATCC 204508 / S288c) GN=CCT8 PE=1 SV=1	TCPQ_YEAST	GATQNNLDDIER	303781
Band 1	T-complex protein 1 subunit theta OS=Saccharomyces cerevisiae (strain ATCC 204508 / S288c) GN=CCT8 PE=1 SV=1	TCPQ_YEAST	LGAPTPEELGLVETVK	406806
Band 1	T-complex protein 1 subunit theta OS=Saccharomyces cerevisiae (strain ATCC 204508 / S288c) GN=CCT8 PE=1 SV=1	TCPQ_YEAST	LLPGAGATEIELISR	142435
Band 1	Desmoplakin OS=Homo sapiens GN=DSP PE=1 SV=3	DESP_CON-HUMAN	ETQSQLETER	244900
Band 1	Desmoplakin OS=Homo sapiens GN=DSP PE=1 SV=3	DESP_CON-HUMAN	GLQDSIR	108986
Band 1	Desmoplakin OS=Homo sapiens GN=DSP PE=1 SV=3	DESP_CON-HUMAN	ITNLTQQLEQASIVK	53,137.3
Band 1	Desmoplakin OS=Homo sapiens GN=DSP PE=1 SV=3	DESP_CON-HUMAN	LLEAQIATGGIIDPK	263923
Band 1	Desmoplakin OS=Homo sapiens GN=DSP PE=1 SV=3	DESP_CON-HUMAN	QEAFSIR	190530
Band 1	Desmoplakin OS=Homo sapiens GN=DSP PE=1 SV=3	DESP_CON-HUMAN	QKVEEELNR	13,147.1
Band 1	Desmoplakin OS=Homo sapiens GN=DSP PE=1 SV=3	DESP_CON-HUMAN	QLQNIIQATSR	431512
Band 1	Desmoplakin OS=Homo sapiens GN=DSP PE=1 SV=3	DESP_CON-HUMAN	TEINITK	309956
Band 1	Desmoplakin OS=Homo sapiens GN=DSP PE=1 SV=3	DESP_CON-HUMAN	TMIQSPSGVILQEAADVHAR	68,426.7
Band 1	Desmoplakin OS=Homo sapiens GN=DSP PE=1 SV=3	DESP_CON-HUMAN	VLLQEEGTR	409615
Band 1	Desmoplakin OS=Homo sapiens GN=DSP PE=1 SV=3	DESP_CON-HUMAN	VQEQELTR	100588
Band 1	Desmoplakin OS=Homo sapiens GN=DSP PE=1 SV=3	DESP_CON-HUMAN	YEVTSGGGGTSR	153205
Band 1	cDNA, FLJ94640, highly similar to Homo sapiens keratin 18 (KRT18), mRNA OS=Homo sapiens PE=2 SV=1	B2RA03_CON-HUMAN,K1C18_CON-HUMAN	LAADDFR	4732170000000
Band 1	cDNA, FLJ94640, highly similar to Homo sapiens keratin 18 (KRT18), mRNA OS=Homo sapiens PE=2 SV=1	B2RA03_CON-HUMAN,K1C18_CON-HUMAN	LASYLDRVR	204739
Band 1	60S ribosomal protein L3 OS=Saccharomyces cerevisiae (strain ATCC 204508 / S288c) GN=RPL3 PE=1 SV=4	RL3_YEAST	AGMTTIVR	213032
Band 1	60S ribosomal protein L3 OS=Saccharomyces cerevisiae (strain ATCC 204508 / S288c) GN=RPL3 PE=1 SV=4	RL3_YEAST	GDDEANGATSFDR	44,121.7
Band 1	60S ribosomal protein L3 OS=Saccharomyces cerevisiae (strain ATCC 204508 / S288c) GN=RPL3 PE=1 SV=4	RL3_YEAST	KALEEVSLK	2824460
Band 1	60S ribosomal protein L3 OS=Saccharomyces cerevisiae (strain ATCC 204508 / S288c) GN=RPL3 PE=1 SV=4	RL3_YEAST	SLYTNTSR	649830
Band 1	60S ribosomal protein L3 OS=Saccharomyces cerevisiae (strain ATCC 204508 / S288c) GN=RPL3 PE=1 SV=4	RL3_YEAST	VGKGDDEANGATSFDR	528877
Band 1	60S ribosomal protein L3 OS=Saccharomyces cerevisiae (strain ATCC 204508 / S288c) GN=RPL3 PE=1 SV=4	RL3_YEAST	WIDTASK	238535
Band 1	60S ribosomal protein L3 OS=Saccharomyces cerevisiae (strain ATCC 204508 / S288c) GN=RPL3 PE=1 SV=4	RL3_YEAST	YAQDGAGIER	937802
Band 1	V-type proton ATPase catalytic subunit A OS=Saccharomyces cerevisiae (strain ATCC 204508 / S288c) GN=VMA1 PE=1 SV=3	VATA_YEAST	ANELVESYR	216558
Band 1	V-type proton ATPase catalytic subunit A OS=Saccharomyces cerevisiae (strain ATCC 204508 / S288c) GN=VMA1 PE=1 SV=3	VATA_YEAST	ATFSVDSR	567641
Band 1	V-type proton ATPase catalytic subunit A OS=Saccharomyces cerevisiae (strain ATCC 204508 / S288c) GN=VMA1 PE=1 SV=3	VATA_YEAST	AVALGSPDR	287080
Band 1	V-type proton ATPase catalytic subunit A OS=Saccharomyces cerevisiae (strain ATCC 204508 / S288c) GN=VMA1 PE=1 SV=3	VATA_YEAST	DLSLLGSHVR	155378
Band 1	V-type proton ATPase catalytic subunit A OS=Saccharomyces cerevisiae (strain ATCC 204508 / S288c) GN=VMA1 PE=1 SV=3	VATA_YEAST	LGEMPADQGFPAYLGAK	113098
Band 1	V-type proton ATPase catalytic subunit A OS=Saccharomyces cerevisiae (strain ATCC 204508 / S288c) GN=VMA1 PE=1 SV=3	VATA_YEAST	NIPSFLSTDNIGTR	412223
Band 1	Keratin, type II cytoskeletal 1b OS=Homo sapiens GN=KRT77 PE=1 SV=3	K2C1B_CON-HUMAN,Q0IIN1_CON-HUMAN	EQIMVLNNK	210752
Band 1	Keratin, type II cytoskeletal 1b OS=Homo sapiens GN=KRT77 PE=1 SV=3	K2C1B_CON-HUMAN,Q0IIN1_CON-HUMAN	FLEQQNQVLQTK	2159070000000
Band 1	Keratin, type II cytoskeletal 1b OS=Homo sapiens GN=KRT77 PE=1 SV=3	K2C1B_CON-HUMAN,Q0IIN1_CON-HUMAN	KYEDEINKR	1322730000000
Band 1	Keratin, type II cytoskeletal 1b OS=Homo sapiens GN=KRT77 PE=1 SV=3	K2C1B_CON-HUMAN,Q0IIN1_CON-HUMAN	LQAEISNVKK	179118
Band 1	Keratin, type II cytoskeletal 1b OS=Homo sapiens GN=KRT77 PE=1 SV=3	K2C1B_CON-HUMAN,Q0IIN1_CON-HUMAN	MEIAELNR	274297
Band 1	Keratin, type II cytoskeletal 1b OS=Homo sapiens GN=KRT77 PE=1 SV=3	K2C1B_CON-HUMAN,Q0IIN1_CON-HUMAN	QLLEGEESR	558327
Band 1	Keratin, type II cytoskeletal 1b OS=Homo sapiens GN=KRT77 PE=1 SV=3	K2C1B_CON-HUMAN,Q0IIN1_CON-HUMAN	QVDLLSAEQMR	208425
Band 1	Keratin, type II cytoskeletal 1b OS=Homo sapiens GN=KRT77 PE=1 SV=3	K2C1B_CON-HUMAN,Q0IIN1_CON-HUMAN	SLDLDSIIDAVR	143724
Band 1	Keratin, type II cytoskeletal 1b OS=Homo sapiens GN=KRT77 PE=1 SV=3	K2C1B_CON-HUMAN,Q0IIN1_CON-HUMAN	SMQDVVEDYK	163114
Band 1	Keratin, type II cytoskeletal 1b OS=Homo sapiens GN=KRT77 PE=1 SV=3	K2C1B_CON-HUMAN,Q0IIN1_CON-HUMAN	VDTLTGEVNFLK	213735
Band 1	Keratin, type II cytoskeletal 1b OS=Homo sapiens GN=KRT77 PE=1 SV=3	K2C1B_CON-HUMAN,Q0IIN1_CON-HUMAN	YEDEINKR	718174
Band 1	Keratin, type II cytoskeletal 1b OS=Homo sapiens GN=KRT77 PE=1 SV=3	K2C1B_CON-HUMAN,Q0IIN1_CON-HUMAN	YQELQITAGR	4013890
Band 1	Alcohol dehydrogenase 1 OS=Saccharomyces cerevisiae (strain ATCC 204508 / S288c) GN=ADH1 PE=1 SV=5	ADH1_YEAST	SISIVGSYVGNR	214624
Band 1	Alcohol dehydrogenase 1 OS=Saccharomyces cerevisiae (strain ATCC 204508 / S288c) GN=ADH1 PE=1 SV=5	ADH1_YEAST	VVGLSTLPEIYEK	113399
Band 1	Keratin, type I cytoskeletal 14 OS=Homo sapiens GN=KRT14 PE=1 SV=4	K1C14_CON-HUMAN	ALEEANADLEVK	801608
Band 1	Keratin, type I cytoskeletal 14 OS=Homo sapiens GN=KRT14 PE=1 SV=4	K1C14_CON-HUMAN	APSTYGGGLSVSSSR	3024150
Band 1	Keratin, type I cytoskeletal 14 OS=Homo sapiens GN=KRT14 PE=1 SV=4	K1C14_CON-HUMAN	ASLENSLEETK	613281
Band 1	Keratin, type I cytoskeletal 14 OS=Homo sapiens GN=KRT14 PE=1 SV=4	K1C14_CON-HUMAN	ASLENSLEETKGR	308986
Band 1	Keratin, type I cytoskeletal 14 OS=Homo sapiens GN=KRT14 PE=1 SV=4	K1C14_CON-HUMAN	DAEEWFFTK	485983
Band 1	Keratin, type I cytoskeletal 14 OS=Homo sapiens GN=KRT14 PE=1 SV=4	K1C14_CON-HUMAN	EVATNSELVQSGK	2517060
Band 1	Keratin, type I cytoskeletal 14 OS=Homo sapiens GN=KRT14 PE=1 SV=4	K1C14_CON-HUMAN	GQVGGDVNVEMDAAPGVDLSR	4520750
Band 1	Keratin, type I cytoskeletal 14 OS=Homo sapiens GN=KRT14 PE=1 SV=4	K1C14_CON-HUMAN	ILTATVDNANVLLQIDNAR	2423480
Band 1	Keratin, type I cytoskeletal 14 OS=Homo sapiens GN=KRT14 PE=1 SV=4	K1C14_CON-HUMAN	LAADDFR	4732170000000
Band 1	Keratin, type I cytoskeletal 14 OS=Homo sapiens GN=KRT14 PE=1 SV=4	K1C14_CON-HUMAN	LASYLDK	2237980000000
Band 1	Keratin, type I cytoskeletal 14 OS=Homo sapiens GN=KRT14 PE=1 SV=4	K1C14_CON-HUMAN	LASYLDKVR	5970900
Band 1	Keratin, type I cytoskeletal 14 OS=Homo sapiens GN=KRT14 PE=1 SV=4	K1C14_CON-HUMAN	LEQEIATYRR	167187
Band 1	Keratin, type I cytoskeletal 14 OS=Homo sapiens GN=KRT14 PE=1 SV=4	K1C14_CON-HUMAN	LLEGEDAH	183288
Band 1	Keratin, type I cytoskeletal 14 OS=Homo sapiens GN=KRT14 PE=1 SV=4	K1C14_CON-HUMAN	LLEGEDAHLSSSQFSSGSQSSR	558548
Band 1	Keratin, type I cytoskeletal 14 OS=Homo sapiens GN=KRT14 PE=1 SV=4	K1C14_CON-HUMAN	MSVEADINGLRR	2274530
Band 1	Keratin, type I cytoskeletal 14 OS=Homo sapiens GN=KRT14 PE=1 SV=4	K1C14_CON-HUMAN	NHEEEMNALR	1676660
Band 1	Keratin, type I cytoskeletal 14 OS=Homo sapiens GN=KRT14 PE=1 SV=4	K1C14_CON-HUMAN	SEISELRR	873568
Band 1	Keratin, type I cytoskeletal 14 OS=Homo sapiens GN=KRT14 PE=1 SV=4	K1C14_CON-HUMAN	TEELNREVATNSELVQSGK	626572
Band 1	Keratin, type I cytoskeletal 14 OS=Homo sapiens GN=KRT14 PE=1 SV=4	K1C14_CON-HUMAN	TKYETELNLR	1078970
Band 1	Keratin, type I cytoskeletal 14 OS=Homo sapiens GN=KRT14 PE=1 SV=4	K1C14_CON-HUMAN	VLDELTLAR	2339060
Band 1	Keratin, type I cytoskeletal 14 OS=Homo sapiens GN=KRT14 PE=1 SV=4	K1C14_CON-HUMAN	VTMQNLNDR	2685280000000
Band 1	Nucleolar protein 58 OS=Saccharomyces cerevisiae (strain ATCC 204508 / S288c) GN=NOP58 PE=1 SV=1	NOP58_YEAST	ASETDLSEILPEEIEER	191812
Band 1	Nucleolar protein 58 OS=Saccharomyces cerevisiae (strain ATCC 204508 / S288c) GN=NOP58 PE=1 SV=1	NOP58_YEAST	IVTDSVAYAR	1175930
Band 1	Nucleolar protein 58 OS=Saccharomyces cerevisiae (strain ATCC 204508 / S288c) GN=NOP58 PE=1 SV=1	NOP58_YEAST	LSQLEGR	174022
Band 1	Nucleolar protein 58 OS=Saccharomyces cerevisiae (strain ATCC 204508 / S288c) GN=NOP58 PE=1 SV=1	NOP58_YEAST	SPASTIQILGAEK	156294
Band 1	Nucleolar protein 58 OS=Saccharomyces cerevisiae (strain ATCC 204508 / S288c) GN=NOP58 PE=1 SV=1	NOP58_YEAST	YDALAEDRDDSGDIGLESR	502692
Band 1	Nucleolar protein 56 OS=Saccharomyces cerevisiae (strain ATCC 204508 / S288c) GN=NOP56 PE=1 SV=1	NOP56_YEAST	GAAEALENANDISEGLVSESLK	36,216.3
Band 1	Nucleolar protein 56 OS=Saccharomyces cerevisiae (strain ATCC 204508 / S288c) GN=NOP56 PE=1 SV=1	NOP56_YEAST	GLQSGDLER	232360
Band 1	Nucleolar protein 56 OS=Saccharomyces cerevisiae (strain ATCC 204508 / S288c) GN=NOP56 PE=1 SV=1	NOP56_YEAST	IDNYSEEPSNVFGSVLK	64,259.7
Band 1	Nucleolar protein 56 OS=Saccharomyces cerevisiae (strain ATCC 204508 / S288c) GN=NOP56 PE=1 SV=1	NOP56_YEAST	LQQDDIGSR	129996
Band 1	Keratin, type II cytoskeletal 5 OS=Homo sapiens GN=KRT5 PE=1 SV=3	K2C5_CON-HUMAN	AQYEEIANR	5046160
Band 1	Keratin, type II cytoskeletal 5 OS=Homo sapiens GN=KRT5 PE=1 SV=3	K2C5_CON-HUMAN	DVDAAYMNK	447310
Band 1	Keratin, type II cytoskeletal 5 OS=Homo sapiens GN=KRT5 PE=1 SV=3	K2C5_CON-HUMAN	EYQELMNTK	309278
Band 1	Keratin, type II cytoskeletal 5 OS=Homo sapiens GN=KRT5 PE=1 SV=3	K2C5_CON-HUMAN	GRLDSELR	2753670
Band 1	Keratin, type II cytoskeletal 5 OS=Homo sapiens GN=KRT5 PE=1 SV=3	K2C5_CON-HUMAN	ISISTSGGSFR	2490970
Band 1	Keratin, type II cytoskeletal 5 OS=Homo sapiens GN=KRT5 PE=1 SV=3	K2C5_CON-HUMAN	KYEDEINKR	1322730000000
Band 1	Keratin, type II cytoskeletal 5 OS=Homo sapiens GN=KRT5 PE=1 SV=3	K2C5_CON-HUMAN	LAELEEALQK	2153880
Band 1	Keratin, type II cytoskeletal 5 OS=Homo sapiens GN=KRT5 PE=1 SV=3	K2C5_CON-HUMAN	LALDVEIATYR	158318
Band 1	Keratin, type II cytoskeletal 5 OS=Homo sapiens GN=KRT5 PE=1 SV=3	K2C5_CON-HUMAN	LRAEIDNVKK	304828
Band 1	Keratin, type II cytoskeletal 5 OS=Homo sapiens GN=KRT5 PE=1 SV=3	K2C5_CON-HUMAN	MFFDAELSQMQTHVSDTSVVLSMDNNR	359818
Band 1	Keratin, type II cytoskeletal 5 OS=Homo sapiens GN=KRT5 PE=1 SV=3	K2C5_CON-HUMAN	NKYEDEINKR	2498950000000
Band 1	Keratin, type II cytoskeletal 5 OS=Homo sapiens GN=KRT5 PE=1 SV=3	K2C5_CON-HUMAN	NLDLDSIIAEVK	7896700
Band 1	Keratin, type II cytoskeletal 5 OS=Homo sapiens GN=KRT5 PE=1 SV=3	K2C5_CON-HUMAN	QLDSIVGER	6502210
Band 1	Keratin, type II cytoskeletal 5 OS=Homo sapiens GN=KRT5 PE=1 SV=3	K2C5_CON-HUMAN	QNLEPLFEQYINNLR	57,041.7
Band 1	Keratin, type II cytoskeletal 5 OS=Homo sapiens GN=KRT5 PE=1 SV=3	K2C5_CON-HUMAN	QSSVSFR	182807
Band 1	Keratin, type II cytoskeletal 5 OS=Homo sapiens GN=KRT5 PE=1 SV=3	K2C5_CON-HUMAN	SFSTASAITPSVSR	356719
Band 1	Keratin, type II cytoskeletal 5 OS=Homo sapiens GN=KRT5 PE=1 SV=3	K2C5_CON-HUMAN	TEAESWYQTK	1364150
Band 1	Keratin, type II cytoskeletal 5 OS=Homo sapiens GN=KRT5 PE=1 SV=3	K2C5_CON-HUMAN	TSFTSVSR	773684
Band 1	Keratin, type II cytoskeletal 5 OS=Homo sapiens GN=KRT5 PE=1 SV=3	K2C5_CON-HUMAN	TTAENEFVMLK	1476030
Band 1	Keratin, type II cytoskeletal 5 OS=Homo sapiens GN=KRT5 PE=1 SV=3	K2C5_CON-HUMAN	TTAENEFVMLKK	3531400
Band 1	Keratin, type II cytoskeletal 5 OS=Homo sapiens GN=KRT5 PE=1 SV=3	K2C5_CON-HUMAN	VDALMDEINFMK	962023
Band 1	Keratin, type II cytoskeletal 5 OS=Homo sapiens GN=KRT5 PE=1 SV=3	K2C5_CON-HUMAN	WTLLQEQGTK	1248340
Band 1	Keratin, type II cytoskeletal 5 OS=Homo sapiens GN=KRT5 PE=1 SV=3	K2C5_CON-HUMAN	YEDEINKR	718174
Band 1	Keratin, type II cytoskeletal 5 OS=Homo sapiens GN=KRT5 PE=1 SV=3	K2C5_CON-HUMAN	YEELQQTAGR	1966990
Band 1	Elongation factor Tu, mitochondrial OS=Saccharomyces cerevisiae (strain ATCC 204508 / S288c) GN=TUF1 PE=1 SV=1	EFTU_YEAST	ELDSAMAGDNAGVLLR	157273
Band 1	Elongation factor Tu, mitochondrial OS=Saccharomyces cerevisiae (strain ATCC 204508 / S288c) GN=TUF1 PE=1 SV=1	EFTU_YEAST	GGANFLDYAAIDKAPEER	205406
Band 1	Elongation factor Tu, mitochondrial OS=Saccharomyces cerevisiae (strain ATCC 204508 / S288c) GN=TUF1 PE=1 SV=1	EFTU_YEAST	LLDAVDEYIPTPER	205003
Band 1	Elongation factor Tu, mitochondrial OS=Saccharomyces cerevisiae (strain ATCC 204508 / S288c) GN=TUF1 PE=1 SV=1	EFTU_YEAST	LSSVISR	291135
Band 1	Elongation factor Tu, mitochondrial OS=Saccharomyces cerevisiae (strain ATCC 204508 / S288c) GN=TUF1 PE=1 SV=1	EFTU_YEAST	TFSQTTTSYAAAFDR	129183
Band 1	Elongation factor Tu, mitochondrial OS=Saccharomyces cerevisiae (strain ATCC 204508 / S288c) GN=TUF1 PE=1 SV=1	EFTU_YEAST	TVGTGLITR	677444
Band 1	Trypsin OS=Sus scrofa PE=1 SV=1	TRYP_CON-PIG	IITHPNFNGNTLDNDIMLIK	372989
Band 1	Trypsin OS=Sus scrofa PE=1 SV=1	TRYP_CON-PIG	LGEHNIDVLEGNEQFIN	75,088.6
Band 1	Trypsin OS=Sus scrofa PE=1 SV=1	TRYP_CON-PIG	LGEHNIDVLEGNEQFINAAK	2041950000000
Band 1	Trypsin OS=Sus scrofa PE=1 SV=1	TRYP_CON-PIG	LSSPATLNSR	1849770000000
Band 1	Trypsin OS=Sus scrofa PE=1 SV=1	TRYP_CON-PIG	VATVSLPR	24213200000000
Band 1	Heat shock protein 42 OS=Saccharomyces cerevisiae (strain ATCC 204508 / S288c) GN=HSP42 PE=1 SV=1	HSP42_YEAST	ATYNNGLLQIK	618533
Band 1	Heat shock protein 42 OS=Saccharomyces cerevisiae (strain ATCC 204508 / S288c) GN=HSP42 PE=1 SV=1	HSP42_YEAST	DKSEAPKEEAGETNK	68,831.6
Band 1	Heat shock protein 42 OS=Saccharomyces cerevisiae (strain ATCC 204508 / S288c) GN=HSP42 PE=1 SV=1	HSP42_YEAST	IAIEEIPDEELEFEENPNPTVEN	4259630
Band 1	Aldehyde dehydrogenase 5, mitochondrial OS=Saccharomyces cerevisiae (strain ATCC 204508 / S288c) GN=ALD5 PE=1 SV=4	ALDH5_YEAST	VGDPFDEEVFQGAQTSDK	93,340.9
Band 1	ATP synthase subunit alpha, mitochondrial OS=Saccharomyces cerevisiae (strain ATCC 204508 / S288c) GN=ATP1 PE=1 SV=5	ATPA_YEAST	AQPTEVSSILEER	275085
Band 1	ATP synthase subunit alpha, mitochondrial OS=Saccharomyces cerevisiae (strain ATCC 204508 / S288c) GN=ATP1 PE=1 SV=5	ATPA_YEAST	EAYPGDVFYLHSR	2795180
Band 1	ATP synthase subunit alpha, mitochondrial OS=Saccharomyces cerevisiae (strain ATCC 204508 / S288c) GN=ATP1 PE=1 SV=5	ATPA_YEAST	GMALNLEPGQVGIVLFGSDR	20,264.9
Band 1	ATP synthase subunit alpha, mitochondrial OS=Saccharomyces cerevisiae (strain ATCC 204508 / S288c) GN=ATP1 PE=1 SV=5	ATPA_YEAST	GVSDEANLNETGR	539077
Band 1	ATP synthase subunit alpha, mitochondrial OS=Saccharomyces cerevisiae (strain ATCC 204508 / S288c) GN=ATP1 PE=1 SV=5	ATPA_YEAST	IGEFESSFLSYLK	73,558.4
Band 1	ATP synthase subunit alpha, mitochondrial OS=Saccharomyces cerevisiae (strain ATCC 204508 / S288c) GN=ATP1 PE=1 SV=5	ATPA_YEAST	IKGVSDEANLNETGR	602941
Band 1	ATP synthase subunit alpha, mitochondrial OS=Saccharomyces cerevisiae (strain ATCC 204508 / S288c) GN=ATP1 PE=1 SV=5	ATPA_YEAST	LFLAQYR	694277
Band 1	ATP synthase subunit alpha, mitochondrial OS=Saccharomyces cerevisiae (strain ATCC 204508 / S288c) GN=ATP1 PE=1 SV=5	ATPA_YEAST	RSVHEPVQTGLK	201654
Band 1	ATP synthase subunit alpha, mitochondrial OS=Saccharomyces cerevisiae (strain ATCC 204508 / S288c) GN=ATP1 PE=1 SV=5	ATPA_YEAST	SVHEPVQTGLK	168678
Band 1	ATP synthase subunit alpha, mitochondrial OS=Saccharomyces cerevisiae (strain ATCC 204508 / S288c) GN=ATP1 PE=1 SV=5	ATPA_YEAST	TAVALDTILNQK	220237
Band 1	ATP synthase subunit alpha, mitochondrial OS=Saccharomyces cerevisiae (strain ATCC 204508 / S288c) GN=ATP1 PE=1 SV=5	ATPA_YEAST	TGNIVDVPVGPGLLGR	1103220
Band 1	ATP synthase subunit alpha, mitochondrial OS=Saccharomyces cerevisiae (strain ATCC 204508 / S288c) GN=ATP1 PE=1 SV=5	ATPA_YEAST	VLAVGDGIAR	1506000
Band 1	ATP synthase subunit alpha, mitochondrial OS=Saccharomyces cerevisiae (strain ATCC 204508 / S288c) GN=ATP1 PE=1 SV=5	ATPA_YEAST	VVDALGNPIDGKGPIDAAGR	917881
Band 2	Actin OS=Saccharomyces cerevisiae (strain ATCC 204508 / S288c) GN=ACT1 PE=1 SV=1	ACT_YEAST	AGFAGDDAPR	2871500
Band 2	Actin OS=Saccharomyces cerevisiae (strain ATCC 204508 / S288c) GN=ACT1 PE=1 SV=1	ACT_YEAST	AVFPSIVGR	358237
Band 2	Actin OS=Saccharomyces cerevisiae (strain ATCC 204508 / S288c) GN=ACT1 PE=1 SV=1	ACT_YEAST	DLTDYLMK	2619870
Band 2	Actin OS=Saccharomyces cerevisiae (strain ATCC 204508 / S288c) GN=ACT1 PE=1 SV=1	ACT_YEAST	DSYVGDEAQSK	351645
Band 2	Actin OS=Saccharomyces cerevisiae (strain ATCC 204508 / S288c) GN=ACT1 PE=1 SV=1	ACT_YEAST	DSYVGDEAQSKR	73,722.8
Band 2	Actin OS=Saccharomyces cerevisiae (strain ATCC 204508 / S288c) GN=ACT1 PE=1 SV=1	ACT_YEAST	EITALAPSSMK	318333
Band 2	Actin OS=Saccharomyces cerevisiae (strain ATCC 204508 / S288c) GN=ACT1 PE=1 SV=1	ACT_YEAST	ELYGNIVMSGGTTMFPGIAER	311332
Band 2	Actin OS=Saccharomyces cerevisiae (strain ATCC 204508 / S288c) GN=ACT1 PE=1 SV=1	ACT_YEAST	GYSFSTTAER	8872900
Band 2	Actin OS=Saccharomyces cerevisiae (strain ATCC 204508 / S288c) GN=ACT1 PE=1 SV=1	ACT_YEAST	HQGIMVGMGQK	9,208.68
Band 2	Actin OS=Saccharomyces cerevisiae (strain ATCC 204508 / S288c) GN=ACT1 PE=1 SV=1	ACT_YEAST	IIAPPER	1847400
Band 2	Actin OS=Saccharomyces cerevisiae (strain ATCC 204508 / S288c) GN=ACT1 PE=1 SV=1	ACT_YEAST	SYELPDGQVITIGNER	4939270
Band 2	Actin OS=Saccharomyces cerevisiae (strain ATCC 204508 / S288c) GN=ACT1 PE=1 SV=1	ACT_YEAST	VAPEEHPVLLTEAPMNPK	514481
Band 2	Keratin, type II cytoskeletal 6B OS=Homo sapiens GN=KRT6B PE=1 SV=5	K2C6B_CON-HUMAN	ADTLTDEINFLR	281030
Band 2	Keratin, type II cytoskeletal 6B OS=Homo sapiens GN=KRT6B PE=1 SV=5	K2C6B_CON-HUMAN	AQYEEIAQR	1230680000000
Band 2	Keratin, type II cytoskeletal 6B OS=Homo sapiens GN=KRT6B PE=1 SV=5	K2C6B_CON-HUMAN	KYEDEINKR	1642240
Band 2	Keratin, type II cytoskeletal 6B OS=Homo sapiens GN=KRT6B PE=1 SV=5	K2C6B_CON-HUMAN	NKYEDEINKR	1338550
Band 2	Keratin, type II cytoskeletal 6B OS=Homo sapiens GN=KRT6B PE=1 SV=5	K2C6B_CON-HUMAN	NLDLDSIIAEVK	3542560
Band 2	Keratin, type II cytoskeletal 6B OS=Homo sapiens GN=KRT6B PE=1 SV=5	K2C6B_CON-HUMAN	QEIAEINR	244674
Band 2	Keratin, type II cytoskeletal 6B OS=Homo sapiens GN=KRT6B PE=1 SV=5	K2C6B_CON-HUMAN	TAAENEFVTLK	181555
Band 2	Keratin, type II cytoskeletal 6B OS=Homo sapiens GN=KRT6B PE=1 SV=5	K2C6B_CON-HUMAN	YEDEINK	166532
Band 2	Keratin, type II cytoskeletal 6B OS=Homo sapiens GN=KRT6B PE=1 SV=5	K2C6B_CON-HUMAN	YEDEINKR	724979
Band 2	Keratin, type II cytoskeletal 6B OS=Homo sapiens GN=KRT6B PE=1 SV=5	K2C6B_CON-HUMAN	YEELQITAGR	1022900
Band 2	Sphingolipid long chain base-responsive protein PIL1 OS=Saccharomyces cerevisiae (strain ATCC 204508 / S288c) GN=PIL1 PE=1 SV=1	PIL1_YEAST	AEAESLVAEAQLSNITR	493209
Band 2	Sphingolipid long chain base-responsive protein PIL1 OS=Saccharomyces cerevisiae (strain ATCC 204508 / S288c) GN=PIL1 PE=1 SV=1	PIL1_YEAST	DIEGSVQPSR	232448
Band 2	Sphingolipid long chain base-responsive protein PIL1 OS=Saccharomyces cerevisiae (strain ATCC 204508 / S288c) GN=PIL1 PE=1 SV=1	PIL1_YEAST	SAAGAFGPELSR	109036
Band 2	Sphingolipid long chain base-responsive protein PIL1 OS=Saccharomyces cerevisiae (strain ATCC 204508 / S288c) GN=PIL1 PE=1 SV=1	PIL1_YEAST	SMELTANER	36,804.5
Band 2	Keratin, type I cytoskeletal 9 OS=Homo sapiens GN=KRT9 PE=1 SV=3	K1C9_CON-HUMAN	FEMEQNLR	862998
Band 2	Keratin, type I cytoskeletal 9 OS=Homo sapiens GN=KRT9 PE=1 SV=3	K1C9_CON-HUMAN	FSSSSGYGGGSSR	1401860000000
Band 2	Keratin, type I cytoskeletal 9 OS=Homo sapiens GN=KRT9 PE=1 SV=3	K1C9_CON-HUMAN	GGGGGGGLGSGGSIR	1079590
Band 2	Keratin, type I cytoskeletal 9 OS=Homo sapiens GN=KRT9 PE=1 SV=3	K1C9_CON-HUMAN	GGGGSFGYSYGGGSGGGFSASSLGGGFGGGSR	2055110
Band 2	Keratin, type I cytoskeletal 9 OS=Homo sapiens GN=KRT9 PE=1 SV=3	K1C9_CON-HUMAN	GGSGGSHGGGSGFGGESGGSYGGGEEASGSGGGYGGGSGK	2770050
Band 2	Keratin, type I cytoskeletal 9 OS=Homo sapiens GN=KRT9 PE=1 SV=3	K1C9_CON-HUMAN	GGSGGSYGGGGSGGGYGGGSGSR	7111830
Band 2	Keratin, type I cytoskeletal 9 OS=Homo sapiens GN=KRT9 PE=1 SV=3	K1C9_CON-HUMAN	IKFEMEQNLR	883502
Band 2	Keratin, type I cytoskeletal 9 OS=Homo sapiens GN=KRT9 PE=1 SV=3	K1C9_CON-HUMAN	LASYLDK	1851160
Band 2	Keratin, type I cytoskeletal 9 OS=Homo sapiens GN=KRT9 PE=1 SV=3	K1C9_CON-HUMAN	MTLDDFR	7032600
Band 2	Keratin, type I cytoskeletal 9 OS=Homo sapiens GN=KRT9 PE=1 SV=3	K1C9_CON-HUMAN	QFSSSYLSR	276266
Band 2	Keratin, type I cytoskeletal 9 OS=Homo sapiens GN=KRT9 PE=1 SV=3	K1C9_CON-HUMAN	QGVDADINGLR	6516900
Band 2	Keratin, type I cytoskeletal 9 OS=Homo sapiens GN=KRT9 PE=1 SV=3	K1C9_CON-HUMAN	QVLDNLTMEK	2294680
Band 2	Keratin, type I cytoskeletal 9 OS=Homo sapiens GN=KRT9 PE=1 SV=3	K1C9_CON-HUMAN	SGGGGGGGLGSGGSIR	1821320000000
Band 2	Keratin, type I cytoskeletal 9 OS=Homo sapiens GN=KRT9 PE=1 SV=3	K1C9_CON-HUMAN	SLGGGFGGGSR	827281
Band 2	Keratin, type I cytoskeletal 9 OS=Homo sapiens GN=KRT9 PE=1 SV=3	K1C9_CON-HUMAN	SRSGGGGGGGLGSGGSIR	1602580
Band 2	Keratin, type I cytoskeletal 9 OS=Homo sapiens GN=KRT9 PE=1 SV=3	K1C9_CON-HUMAN	STMQELNSR	2151560
Band 2	Keratin, type I cytoskeletal 9 OS=Homo sapiens GN=KRT9 PE=1 SV=3	K1C9_CON-HUMAN	TLLDIDNTR	1716450000000
Band 2	Trypsin OS=Sus scrofa PE=1 SV=1	TRYP_CON-PIG	LGEHNIDVLEGNEQFINAAK	2336360
Band 2	Trypsin OS=Sus scrofa PE=1 SV=1	TRYP_CON-PIG	LSSPATLNSR	2496480000000
Band 2	Trypsin OS=Sus scrofa PE=1 SV=1	TRYP_CON-PIG	VATVSLPR	27460900000000
Band 2	S-adenosylmethionine synthase 2 OS=Saccharomyces cerevisiae (strain ATCC 204508 / S288c) GN=SAM2 PE=1 SV=3	METK2_YEAST	FVIGGPQGDAGLTGR	2811210
Band 2	S-adenosylmethionine synthase 2 OS=Saccharomyces cerevisiae (strain ATCC 204508 / S288c) GN=SAM2 PE=1 SV=3	METK2_YEAST	IIVDAYGGASSVGGGAFSGK	184116
Band 2	S-adenosylmethionine synthase 2 OS=Saccharomyces cerevisiae (strain ATCC 204508 / S288c) GN=SAM2 PE=1 SV=3	METK2_YEAST	LDYQQIVR	651254
Band 2	S-adenosylmethionine synthase 2 OS=Saccharomyces cerevisiae (strain ATCC 204508 / S288c) GN=SAM2 PE=1 SV=3	METK2_YEAST	TQVTVEYEDDNGR	152741
Band 2	S-adenosylmethionine synthase 2 OS=Saccharomyces cerevisiae (strain ATCC 204508 / S288c) GN=SAM2 PE=1 SV=3	METK2_YEAST	YFIQPSGR	743531
Band 2	26S proteasome regulatory subunit 8 homolog OS=Saccharomyces cerevisiae (strain ATCC 204508 / S288c) GN=RPT6 PE=1 SV=4	PRS8_YEAST	LLQEPGSYVGEVIK	639878
Band 2	26S proteasome regulatory subunit 8 homolog OS=Saccharomyces cerevisiae (strain ATCC 204508 / S288c) GN=RPT6 PE=1 SV=4	PRS8_YEAST	NQETAISVAK	145576
Band 2	26S proteasome regulatory subunit 8 homolog OS=Saccharomyces cerevisiae (strain ATCC 204508 / S288c) GN=RPT6 PE=1 SV=4	PRS8_YEAST	VEGSGGGDSEVQR	469222
Band 2	26S proteasome regulatory subunit 8 homolog OS=Saccharomyces cerevisiae (strain ATCC 204508 / S288c) GN=RPT6 PE=1 SV=4	PRS8_YEAST	VSGAELVQK	606048
Band 2	Keratin, type I cytoskeletal 14 OS=Homo sapiens GN=KRT14 PE=1 SV=4	K1C14_CON-HUMAN	ALEEANADLEVK	269085
Band 2	Keratin, type I cytoskeletal 14 OS=Homo sapiens GN=KRT14 PE=1 SV=4	K1C14_CON-HUMAN	APSTYGGGLSVSSSR	2784220
Band 2	Keratin, type I cytoskeletal 14 OS=Homo sapiens GN=KRT14 PE=1 SV=4	K1C14_CON-HUMAN	ASLENSLEETK	514606
Band 2	Keratin, type I cytoskeletal 14 OS=Homo sapiens GN=KRT14 PE=1 SV=4	K1C14_CON-HUMAN	EVATNSELVQSGK	2307390
Band 2	Keratin, type I cytoskeletal 14 OS=Homo sapiens GN=KRT14 PE=1 SV=4	K1C14_CON-HUMAN	GQVGGDVNVEMDAAPGVDLSR	5141850
Band 2	Keratin, type I cytoskeletal 14 OS=Homo sapiens GN=KRT14 PE=1 SV=4	K1C14_CON-HUMAN	ILTATVDNANVLLQIDNAR	989678
Band 2	Keratin, type I cytoskeletal 14 OS=Homo sapiens GN=KRT14 PE=1 SV=4	K1C14_CON-HUMAN	LAADDFR	6075870000000
Band 2	Keratin, type I cytoskeletal 14 OS=Homo sapiens GN=KRT14 PE=1 SV=4	K1C14_CON-HUMAN	LASYLDK	1851160
Band 2	Keratin, type I cytoskeletal 14 OS=Homo sapiens GN=KRT14 PE=1 SV=4	K1C14_CON-HUMAN	LQIDNAR	805812
Band 2	Keratin, type I cytoskeletal 14 OS=Homo sapiens GN=KRT14 PE=1 SV=4	K1C14_CON-HUMAN	NHEEEMNALR	72,219.0
Band 2	Keratin, type I cytoskeletal 14 OS=Homo sapiens GN=KRT14 PE=1 SV=4	K1C14_CON-HUMAN	SEISELR	141508
Band 2	Keratin, type I cytoskeletal 14 OS=Homo sapiens GN=KRT14 PE=1 SV=4	K1C14_CON-HUMAN	TMQNLEIELQSQLSMK	236635
Band 2	Keratin, type I cytoskeletal 14 OS=Homo sapiens GN=KRT14 PE=1 SV=4	K1C14_CON-HUMAN	VLDELTLAR	4299600
Band 2	Keratin, type I cytoskeletal 14 OS=Homo sapiens GN=KRT14 PE=1 SV=4	K1C14_CON-HUMAN	VTMQNLNDR	2377710000000
Band 2	Enolase 2 OS=Saccharomyces cerevisiae (strain ATCC 204508 / S288c) GN=ENO2 PE=1 SV=2	ENO2_YEAST	AADALLLK	1114350
Band 2	Enolase 2 OS=Saccharomyces cerevisiae (strain ATCC 204508 / S288c) GN=ENO2 PE=1 SV=2	ENO2_YEAST	AVDDFLLSLDGTANK	2415260
Band 2	Enolase 2 OS=Saccharomyces cerevisiae (strain ATCC 204508 / S288c) GN=ENO2 PE=1 SV=2	ENO2_YEAST	GNPTVEVELTTEK	2302240
Band 2	Enolase 2 OS=Saccharomyces cerevisiae (strain ATCC 204508 / S288c) GN=ENO2 PE=1 SV=2	ENO2_YEAST	GVMNAVNNVNNVIAAAFVK	129001
Band 2	Enolase 2 OS=Saccharomyces cerevisiae (strain ATCC 204508 / S288c) GN=ENO2 PE=1 SV=2	ENO2_YEAST	IEEELGDK	2972010
Band 2	Enolase 2 OS=Saccharomyces cerevisiae (strain ATCC 204508 / S288c) GN=ENO2 PE=1 SV=2	ENO2_YEAST	LGANAILGVSMAAAR	4755400
Band 2	Enolase 2 OS=Saccharomyces cerevisiae (strain ATCC 204508 / S288c) GN=ENO2 PE=1 SV=2	ENO2_YEAST	TAGIQIVADDLTVTNPAR	9554090
Band 2	Enolase 2 OS=Saccharomyces cerevisiae (strain ATCC 204508 / S288c) GN=ENO2 PE=1 SV=2	ENO2_YEAST	TFAEAMR	651025
Band 2	Enolase 2 OS=Saccharomyces cerevisiae (strain ATCC 204508 / S288c) GN=ENO2 PE=1 SV=2	ENO2_YEAST	VNQIGTLSESIK	6712960
Band 2	Glyceraldehyde-3-phosphate dehydrogenase 2 OS=Saccharomyces cerevisiae (strain ATCC 204508 / S288c) GN=TDH2 PE=1 SV=3	G3P2_YEAST,G3P3_YEAST	LTGMAFR	139022
Band 2	Glyceraldehyde-3-phosphate dehydrogenase 2 OS=Saccharomyces cerevisiae (strain ATCC 204508 / S288c) GN=TDH2 PE=1 SV=3	G3P2_YEAST,G3P3_YEAST	VPTVDVSVVDLTVK	82,018.2
Band 2	tRNA-aminoacylation cofactor ARC1 OS=Saccharomyces cerevisiae (strain ATCC 204508 / S288c) GN=ARC1 PE=1 SV=2	ARC1_YEAST	IANAQVR	108420
Band 2	tRNA-aminoacylation cofactor ARC1 OS=Saccharomyces cerevisiae (strain ATCC 204508 / S288c) GN=ARC1 PE=1 SV=2	ARC1_YEAST	VASIANAQVR	403832
Band 2	Keratin, type II cytoskeletal 1 OS=Pan troglodytes GN=KRT1 PE=2 SV=1	sp|A5A6M6|K2C1_CON-PANTR-DECOY,sp|P04264|K2C1_CON-HUMAN-DECOY	KNIEDEYKNR	49,437.1
Band 2	V-type proton ATPase subunit B OS=Saccharomyces cerevisiae (strain ATCC 204508 / S288c) GN=VMA2 PE=1 SV=2	VATB_YEAST	TSLFLNLANDPTIER	32,226.3
Band 2	V-type proton ATPase subunit B OS=Saccharomyces cerevisiae (strain ATCC 204508 / S288c) GN=VMA2 PE=1 SV=2	VATB_YEAST	YNEIVNLTLPDGTVR	88,736.9
Band 2	Keratin, type II cytoskeletal 2 epidermal OS=Homo sapiens GN=KRT2 PE=1 SV=2	K22E_CON-HUMAN	AQYEEIAQR	1230680000000
Band 2	Keratin, type II cytoskeletal 2 epidermal OS=Homo sapiens GN=KRT2 PE=1 SV=2	K22E_CON-HUMAN	DVDNAYMIK	4256620
Band 2	Keratin, type II cytoskeletal 2 epidermal OS=Homo sapiens GN=KRT2 PE=1 SV=2	K22E_CON-HUMAN	DYQELMNVK	372425
Band 2	Keratin, type II cytoskeletal 2 epidermal OS=Homo sapiens GN=KRT2 PE=1 SV=2	K22E_CON-HUMAN	FLEQQNQVLQTK	1306340000000
Band 2	Keratin, type II cytoskeletal 2 epidermal OS=Homo sapiens GN=KRT2 PE=1 SV=2	K22E_CON-HUMAN	GFSSGSAVVSGGSR	1442350000000
Band 2	Keratin, type II cytoskeletal 2 epidermal OS=Homo sapiens GN=KRT2 PE=1 SV=2	K22E_CON-HUMAN	GGGFGGGSSFGGGSGFSGGGFGGGGFGGGR	579893
Band 2	Keratin, type II cytoskeletal 2 epidermal OS=Homo sapiens GN=KRT2 PE=1 SV=2	K22E_CON-HUMAN	GGSGGGGSISGGGYGSGGGSGGR	1495340
Band 2	Keratin, type II cytoskeletal 2 epidermal OS=Homo sapiens GN=KRT2 PE=1 SV=2	K22E_CON-HUMAN	GGSISGGGYGSGGGK	1968220
Band 2	Keratin, type II cytoskeletal 2 epidermal OS=Homo sapiens GN=KRT2 PE=1 SV=2	K22E_CON-HUMAN	GGSSSGGGYGSGGGGSSSVK	276522
Band 2	Keratin, type II cytoskeletal 2 epidermal OS=Homo sapiens GN=KRT2 PE=1 SV=2	K22E_CON-HUMAN	GSSSGGGYSSGSSSYGSGGR	1705700
Band 2	Keratin, type II cytoskeletal 2 epidermal OS=Homo sapiens GN=KRT2 PE=1 SV=2	K22E_CON-HUMAN	HGGGGGGFGGGGFGSR	1211400
Band 2	Keratin, type II cytoskeletal 2 epidermal OS=Homo sapiens GN=KRT2 PE=1 SV=2	K22E_CON-HUMAN	IEISELNR	1191840
Band 2	Keratin, type II cytoskeletal 2 epidermal OS=Homo sapiens GN=KRT2 PE=1 SV=2	K22E_CON-HUMAN	KYEDEINKR	1642240
Band 2	Keratin, type II cytoskeletal 2 epidermal OS=Homo sapiens GN=KRT2 PE=1 SV=2	K22E_CON-HUMAN	MSGDLSSNVTVSVTSSTISSNVASK	871186
Band 2	Keratin, type II cytoskeletal 2 epidermal OS=Homo sapiens GN=KRT2 PE=1 SV=2	K22E_CON-HUMAN	NLDLDSIIAEVK	3542560
Band 2	Keratin, type II cytoskeletal 2 epidermal OS=Homo sapiens GN=KRT2 PE=1 SV=2	K22E_CON-HUMAN	NVQDAIADAEQR	855633
Band 2	Keratin, type II cytoskeletal 2 epidermal OS=Homo sapiens GN=KRT2 PE=1 SV=2	K22E_CON-HUMAN	PEIQNVK	1641050
Band 2	Keratin, type II cytoskeletal 2 epidermal OS=Homo sapiens GN=KRT2 PE=1 SV=2	K22E_CON-HUMAN	QSGSRGGSGGGGSISGGGYGSGGGSGGR	227840
Band 2	Keratin, type II cytoskeletal 2 epidermal OS=Homo sapiens GN=KRT2 PE=1 SV=2	K22E_CON-HUMAN	SISISVAGGGGGFGAAGGFGGR	415717
Band 2	Keratin, type II cytoskeletal 2 epidermal OS=Homo sapiens GN=KRT2 PE=1 SV=2	K22E_CON-HUMAN	SLVGLGGTK	1215530000000
Band 2	Keratin, type II cytoskeletal 2 epidermal OS=Homo sapiens GN=KRT2 PE=1 SV=2	K22E_CON-HUMAN	TAAENDFVTLK	3970720
Band 2	Keratin, type II cytoskeletal 2 epidermal OS=Homo sapiens GN=KRT2 PE=1 SV=2	K22E_CON-HUMAN	TAAENDFVTLKK	1351130
Band 2	Keratin, type II cytoskeletal 2 epidermal OS=Homo sapiens GN=KRT2 PE=1 SV=2	K22E_CON-HUMAN	TSQNSELNNMQDLVEDYKK	2536150
Band 2	Keratin, type II cytoskeletal 2 epidermal OS=Homo sapiens GN=KRT2 PE=1 SV=2	K22E_CON-HUMAN	VDLLNQEIEFLK	688788
Band 2	Keratin, type II cytoskeletal 2 epidermal OS=Homo sapiens GN=KRT2 PE=1 SV=2	K22E_CON-HUMAN	VDPEIQNVK	2391530000000
Band 2	Keratin, type II cytoskeletal 2 epidermal OS=Homo sapiens GN=KRT2 PE=1 SV=2	K22E_CON-HUMAN	WELLQQMNVGTR	1448670
Band 2	Keratin, type II cytoskeletal 2 epidermal OS=Homo sapiens GN=KRT2 PE=1 SV=2	K22E_CON-HUMAN	YEDEINK	166532
Band 2	Keratin, type II cytoskeletal 2 epidermal OS=Homo sapiens GN=KRT2 PE=1 SV=2	K22E_CON-HUMAN	YEDEINKR	724979
Band 2	Keratin, type II cytoskeletal 2 epidermal OS=Homo sapiens GN=KRT2 PE=1 SV=2	K22E_CON-HUMAN	YEELQVTVGR	1775090
Band 2	Uncharacterized protein OS=Homo sapiens GN=KRT15 PE=4 SV=1	E0CX14_CON-HUMAN,K1C15_CON-HUMAN	ALEEANADLEVK	269085
Band 2	Uncharacterized protein OS=Homo sapiens GN=KRT15 PE=4 SV=1	E0CX14_CON-HUMAN,K1C15_CON-HUMAN	LAADDFR	6075870000000
Band 2	Uncharacterized protein OS=Homo sapiens GN=KRT15 PE=4 SV=1	E0CX14_CON-HUMAN,K1C15_CON-HUMAN	LASYLDK	1851160
Band 2	Uncharacterized protein OS=Homo sapiens GN=KRT15 PE=4 SV=1	E0CX14_CON-HUMAN,K1C15_CON-HUMAN	TMQELEIELQSQLSMK	125794
Band 2	Uncharacterized protein OS=Homo sapiens GN=KRT15 PE=4 SV=1	E0CX14_CON-HUMAN,K1C15_CON-HUMAN	VLDELTLAR	4299600
Band 2	Keratin 15 OS=Mus musculus GN=Krt15 PE=4 SV=1	B1AQ77_CON-MOUSE	ALEQANTELEVK	204480
Band 2	Keratin 15 OS=Mus musculus GN=Krt15 PE=4 SV=1	B1AQ77_CON-MOUSE	LAADDFR	6075870000000
Band 2	Keratin 15 OS=Mus musculus GN=Krt15 PE=4 SV=1	B1AQ77_CON-MOUSE	LASYLDK	1851160
Band 2	Keratin 15 OS=Mus musculus GN=Krt15 PE=4 SV=1	B1AQ77_CON-MOUSE	VLDELTLAR	4299600
Band 2	Keratin 15 OS=Mus musculus GN=Krt15 PE=4 SV=1	B1AQ77_CON-MOUSE	VTMQNLNDR	2377710000000
Band 2	Keratin, type I cytoskeletal 19 OS=Homo sapiens GN=KRT19 PE=1 SV=4	K1C19_CON-HUMAN	EQALRMSVEADINGLR	4050310
Band 2	Keratin, type I cytoskeletal 19 OS=Homo sapiens GN=KRT19 PE=1 SV=4	K1C19_CON-HUMAN	LAADDFR	6075870000000
Band 2	Keratin, type I cytoskeletal 19 OS=Homo sapiens GN=KRT19 PE=1 SV=4	K1C19_CON-HUMAN	LASYLDK	1851160
Band 2	Keratin, type I cytoskeletal 19 OS=Homo sapiens GN=KRT19 PE=1 SV=4	K1C19_CON-HUMAN	LQIDNAR	805812
Band 2	Keratin, type I cytoskeletal 19 OS=Homo sapiens GN=KRT19 PE=1 SV=4	K1C19_CON-HUMAN	VLDELTLAR	4299600
Band 2	Obg-like ATPase 1 OS=Saccharomyces cerevisiae (strain ATCC 204508 / S288c) GN=OLA1 PE=1 SV=1	OLA1_YEAST	DLEIINQELR	256755
Band 2	Obg-like ATPase 1 OS=Saccharomyces cerevisiae (strain ATCC 204508 / S288c) GN=OLA1 PE=1 SV=1	OLA1_YEAST	SVDSIYQVVR	452016
Band 2	Obg-like ATPase 1 OS=Saccharomyces cerevisiae (strain ATCC 204508 / S288c) GN=OLA1 PE=1 SV=1	OLA1_YEAST	VIVPSPR	1190130
Band 2	cDNA FLJ53910, highly similar to Keratin, type II cytoskeletal 6A OS=Homo sapiens PE=2 SV=1	B4DRR0_CON-HUMAN,K2C6A_CON-HUMAN	ADTLTDEINFLR	281030
Band 2	cDNA FLJ53910, highly similar to Keratin, type II cytoskeletal 6A OS=Homo sapiens PE=2 SV=1	B4DRR0_CON-HUMAN,K2C6A_CON-HUMAN	AQYEEIAQR	1230680000000
Band 2	cDNA FLJ53910, highly similar to Keratin, type II cytoskeletal 6A OS=Homo sapiens PE=2 SV=1	B4DRR0_CON-HUMAN,K2C6A_CON-HUMAN	KYEDEINKR	1642240
Band 2	cDNA FLJ53910, highly similar to Keratin, type II cytoskeletal 6A OS=Homo sapiens PE=2 SV=1	B4DRR0_CON-HUMAN,K2C6A_CON-HUMAN	NKYEDEINKR	1338550
Band 2	cDNA FLJ53910, highly similar to Keratin, type II cytoskeletal 6A OS=Homo sapiens PE=2 SV=1	B4DRR0_CON-HUMAN,K2C6A_CON-HUMAN	NLDLDSIIAEVK	3542560
Band 2	cDNA FLJ53910, highly similar to Keratin, type II cytoskeletal 6A OS=Homo sapiens PE=2 SV=1	B4DRR0_CON-HUMAN,K2C6A_CON-HUMAN	QEIAEINR	244674
Band 2	cDNA FLJ53910, highly similar to Keratin, type II cytoskeletal 6A OS=Homo sapiens PE=2 SV=1	B4DRR0_CON-HUMAN,K2C6A_CON-HUMAN	QLDSIVGER	2604960
Band 2	cDNA FLJ53910, highly similar to Keratin, type II cytoskeletal 6A OS=Homo sapiens PE=2 SV=1	B4DRR0_CON-HUMAN,K2C6A_CON-HUMAN	TAAENEFVTLK	181555
Band 2	cDNA FLJ53910, highly similar to Keratin, type II cytoskeletal 6A OS=Homo sapiens PE=2 SV=1	B4DRR0_CON-HUMAN,K2C6A_CON-HUMAN	YEDEINK	166532
Band 2	cDNA FLJ53910, highly similar to Keratin, type II cytoskeletal 6A OS=Homo sapiens PE=2 SV=1	B4DRR0_CON-HUMAN,K2C6A_CON-HUMAN	YEDEINKR	724979
Band 2	Elongation factor 1-alpha OS=Saccharomyces cerevisiae (strain ATCC 204508 / S288c) GN=TEF1 PE=1 SV=1	EF1A_YEAST	IGGIGTVPVGR	3357950
Band 2	Elongation factor 1-alpha OS=Saccharomyces cerevisiae (strain ATCC 204508 / S288c) GN=TEF1 PE=1 SV=1	EF1A_YEAST	LPLQDVYK	1567150
Band 2	Elongation factor 1-alpha OS=Saccharomyces cerevisiae (strain ATCC 204508 / S288c) GN=TEF1 PE=1 SV=1	EF1A_YEAST	QLIVAVNK	805453
Band 2	Keratin, type II cytoskeletal 78 OS=Homo sapiens GN=KRT78 PE=1 SV=2	K2C78_CON-HUMAN	YQELQVSAQL	10880000000
Band 2	Keratin, type I cytoskeletal 17 OS=Homo sapiens GN=KRT17 PE=1 SV=2	K1C17_CON-HUMAN	EVATNSELVQSGK	2307390
Band 2	Keratin, type I cytoskeletal 17 OS=Homo sapiens GN=KRT17 PE=1 SV=2	K1C17_CON-HUMAN	LAADDFR	6075870000000
Band 2	Keratin, type I cytoskeletal 17 OS=Homo sapiens GN=KRT17 PE=1 SV=2	K1C17_CON-HUMAN	LASYLDK	1851160
Band 2	Keratin, type I cytoskeletal 17 OS=Homo sapiens GN=KRT17 PE=1 SV=2	K1C17_CON-HUMAN	LQIDNAR	805812
Band 2	Keratin, type I cytoskeletal 17 OS=Homo sapiens GN=KRT17 PE=1 SV=2	K1C17_CON-HUMAN	NHEEEMNALR	72,219.0
Band 2	Keratin, type I cytoskeletal 17 OS=Homo sapiens GN=KRT17 PE=1 SV=2	K1C17_CON-HUMAN	SEISELR	141508
Band 2	Keratin, type I cytoskeletal 17 OS=Homo sapiens GN=KRT17 PE=1 SV=2	K1C17_CON-HUMAN	VLDELTLAR	4299600
Band 2	Enolase 1 OS=Saccharomyces cerevisiae (strain ATCC 204508 / S288c) GN=ENO1 PE=1 SV=3	ENO1_YEAST	AADALLLK	1114350
Band 2	Enolase 1 OS=Saccharomyces cerevisiae (strain ATCC 204508 / S288c) GN=ENO1 PE=1 SV=3	ENO1_YEAST	AVDDFLISLDGTANK	2415260
Band 2	Enolase 1 OS=Saccharomyces cerevisiae (strain ATCC 204508 / S288c) GN=ENO1 PE=1 SV=3	ENO1_YEAST	GNPTVEVELTTEK	2302240
Band 2	Enolase 1 OS=Saccharomyces cerevisiae (strain ATCC 204508 / S288c) GN=ENO1 PE=1 SV=3	ENO1_YEAST	LGANAILGVSLAASR	124692
Band 2	Enolase 1 OS=Saccharomyces cerevisiae (strain ATCC 204508 / S288c) GN=ENO1 PE=1 SV=3	ENO1_YEAST	NVNDVIAPAFVK	711150
Band 2	Enolase 1 OS=Saccharomyces cerevisiae (strain ATCC 204508 / S288c) GN=ENO1 PE=1 SV=3	ENO1_YEAST	TAGIQIVADDLTVTNPK	363393
Band 2	Enolase 1 OS=Saccharomyces cerevisiae (strain ATCC 204508 / S288c) GN=ENO1 PE=1 SV=3	ENO1_YEAST	TFAEALR	199420
Band 2	Enolase 1 OS=Saccharomyces cerevisiae (strain ATCC 204508 / S288c) GN=ENO1 PE=1 SV=3	ENO1_YEAST	VNQIGTLSESIK	6712960
Band 2	Keratin, type II cytoskeletal 6A OS=Mus musculus GN=Krt6a PE=2 SV=3	K2C6A_CON-MOUSE	KYEDEINKR	1642240
Band 2	Keratin, type II cytoskeletal 6A OS=Mus musculus GN=Krt6a PE=2 SV=3	K2C6A_CON-MOUSE	QEIAEINR	244674
Band 2	Keratin, type II cytoskeletal 6A OS=Mus musculus GN=Krt6a PE=2 SV=3	K2C6A_CON-MOUSE	SLDLDSIIAEVK	1108550000000
Band 2	Keratin, type II cytoskeletal 6A OS=Mus musculus GN=Krt6a PE=2 SV=3	K2C6A_CON-MOUSE	TAAENEFVTLK	181555
Band 2	Keratin, type II cytoskeletal 6A OS=Mus musculus GN=Krt6a PE=2 SV=3	K2C6A_CON-MOUSE	YEDEINK	166532
Band 2	Keratin, type II cytoskeletal 6A OS=Mus musculus GN=Krt6a PE=2 SV=3	K2C6A_CON-MOUSE	YEDEINKR	724979
Band 2	Cytochrome b-c1 complex subunit 1, mitochondrial OS=Saccharomyces cerevisiae (strain ATCC 204508 / S288c) GN=COR1 PE=1 SV=1	QCR1_YEAST	DFQSYIVSSLPGSTDK	340559
Band 2	Cytochrome b-c1 complex subunit 1, mitochondrial OS=Saccharomyces cerevisiae (strain ATCC 204508 / S288c) GN=COR1 PE=1 SV=1	QCR1_YEAST	LAAQIFGSYNAFEPASR	70,390.1
Band 2	Cytochrome b-c1 complex subunit 1, mitochondrial OS=Saccharomyces cerevisiae (strain ATCC 204508 / S288c) GN=COR1 PE=1 SV=1	QCR1_YEAST	LTISVTDTEVER	421487
Band 2	Keratin, type II cytoskeletal 1 OS=Homo sapiens GN=KRT1 PE=1 SV=6	K2C1_CON-HUMAN	AEAESLYQSK	6826700
Band 2	Keratin, type II cytoskeletal 1 OS=Homo sapiens GN=KRT1 PE=1 SV=6	K2C1_CON-HUMAN	AEAESLYQSKYEELQITAGR	103428
Band 2	Keratin, type II cytoskeletal 1 OS=Homo sapiens GN=KRT1 PE=1 SV=6	K2C1_CON-HUMAN	AQYEDIAQK	2001360000000
Band 2	Keratin, type II cytoskeletal 1 OS=Homo sapiens GN=KRT1 PE=1 SV=6	K2C1_CON-HUMAN	DVDGAYMTK	6583810
Band 2	Keratin, type II cytoskeletal 1 OS=Homo sapiens GN=KRT1 PE=1 SV=6	K2C1_CON-HUMAN	DYQELMNTK	1003460
Band 2	Keratin, type II cytoskeletal 1 OS=Homo sapiens GN=KRT1 PE=1 SV=6	K2C1_CON-HUMAN	FLEQQNQVLQTK	1306340000000
Band 2	Keratin, type II cytoskeletal 1 OS=Homo sapiens GN=KRT1 PE=1 SV=6	K2C1_CON-HUMAN	GGGGGGYGSGGSSYGSGGGSYGSGGGGGGGR	8087420
Band 2	Keratin, type II cytoskeletal 1 OS=Homo sapiens GN=KRT1 PE=1 SV=6	K2C1_CON-HUMAN	GGSGGGGGGSSGGRGSGGGSSGGSIGGR	86,307.8
Band 2	Keratin, type II cytoskeletal 1 OS=Homo sapiens GN=KRT1 PE=1 SV=6	K2C1_CON-HUMAN	GSGGGSSGGSIGGRGSSSGGVK	153282
Band 2	Keratin, type II cytoskeletal 1 OS=Homo sapiens GN=KRT1 PE=1 SV=6	K2C1_CON-HUMAN	IEISELNR	1191840
Band 2	Keratin, type II cytoskeletal 1 OS=Homo sapiens GN=KRT1 PE=1 SV=6	K2C1_CON-HUMAN	KYEDEINKR	1642240
Band 2	Keratin, type II cytoskeletal 1 OS=Homo sapiens GN=KRT1 PE=1 SV=6	K2C1_CON-HUMAN	LALDLEIATYR	76,676.4
Band 2	Keratin, type II cytoskeletal 1 OS=Homo sapiens GN=KRT1 PE=1 SV=6	K2C1_CON-HUMAN	LDSELKNMQDMVEDYR	4023410
Band 2	Keratin, type II cytoskeletal 1 OS=Homo sapiens GN=KRT1 PE=1 SV=6	K2C1_CON-HUMAN	LNDLEDALQQAK	213354
Band 2	Keratin, type II cytoskeletal 1 OS=Homo sapiens GN=KRT1 PE=1 SV=6	K2C1_CON-HUMAN	LQQVDTSTR	106236
Band 2	Keratin, type II cytoskeletal 1 OS=Homo sapiens GN=KRT1 PE=1 SV=6	K2C1_CON-HUMAN	NKYEDEINKR	1338550
Band 2	Keratin, type II cytoskeletal 1 OS=Homo sapiens GN=KRT1 PE=1 SV=6	K2C1_CON-HUMAN	NMQDMVEDYR	4688290
Band 2	Keratin, type II cytoskeletal 1 OS=Homo sapiens GN=KRT1 PE=1 SV=6	K2C1_CON-HUMAN	NVEIDPEIQK	1453100
Band 2	Keratin, type II cytoskeletal 1 OS=Homo sapiens GN=KRT1 PE=1 SV=6	K2C1_CON-HUMAN	PLNVEIDPEIQK	366038
Band 2	Keratin, type II cytoskeletal 1 OS=Homo sapiens GN=KRT1 PE=1 SV=6	K2C1_CON-HUMAN	QISNLQQSISDAEQR	1311330
Band 2	Keratin, type II cytoskeletal 1 OS=Homo sapiens GN=KRT1 PE=1 SV=6	K2C1_CON-HUMAN	QSLLQPLNVEIDPEIQK	84,035.5
Band 2	Keratin, type II cytoskeletal 1 OS=Homo sapiens GN=KRT1 PE=1 SV=6	K2C1_CON-HUMAN	RNSKIEISELNR	1639180
Band 2	Keratin, type II cytoskeletal 1 OS=Homo sapiens GN=KRT1 PE=1 SV=6	K2C1_CON-HUMAN	SGGGFSSGSAGIINYQR	854077
Band 2	Keratin, type II cytoskeletal 1 OS=Homo sapiens GN=KRT1 PE=1 SV=6	K2C1_CON-HUMAN	SISISVAR	176990000000
Band 2	Keratin, type II cytoskeletal 1 OS=Homo sapiens GN=KRT1 PE=1 SV=6	K2C1_CON-HUMAN	SKAEAESLYQSK	2572760000000
Band 2	Keratin, type II cytoskeletal 1 OS=Homo sapiens GN=KRT1 PE=1 SV=6	K2C1_CON-HUMAN	SLDLDSIIAEVK	1108550000000
Band 2	Keratin, type II cytoskeletal 1 OS=Homo sapiens GN=KRT1 PE=1 SV=6	K2C1_CON-HUMAN	SLNNQFASFIDK	1320880000000
Band 2	Keratin, type II cytoskeletal 1 OS=Homo sapiens GN=KRT1 PE=1 SV=6	K2C1_CON-HUMAN	SLVNLGGSK	2862050000000
Band 2	Keratin, type II cytoskeletal 1 OS=Homo sapiens GN=KRT1 PE=1 SV=6	K2C1_CON-HUMAN	TLLEGEESR	12518500000000
Band 2	Keratin, type II cytoskeletal 1 OS=Homo sapiens GN=KRT1 PE=1 SV=6	K2C1_CON-HUMAN	TNAENEFVTIK	1146090000000
Band 2	Keratin, type II cytoskeletal 1 OS=Homo sapiens GN=KRT1 PE=1 SV=6	K2C1_CON-HUMAN	TNAENEFVTIKK	2776410000000
Band 2	Keratin, type II cytoskeletal 1 OS=Homo sapiens GN=KRT1 PE=1 SV=6	K2C1_CON-HUMAN	VEIDPEIQK	1247530
Band 2	Keratin, type II cytoskeletal 1 OS=Homo sapiens GN=KRT1 PE=1 SV=6	K2C1_CON-HUMAN	VILSMDNNR	69,173.8
Band 2	Keratin, type II cytoskeletal 1 OS=Homo sapiens GN=KRT1 PE=1 SV=6	K2C1_CON-HUMAN	WELLQQVDTSTR	312140
Band 2	Keratin, type II cytoskeletal 1 OS=Homo sapiens GN=KRT1 PE=1 SV=6	K2C1_CON-HUMAN	YEDEINK	166532
Band 2	Keratin, type II cytoskeletal 1 OS=Homo sapiens GN=KRT1 PE=1 SV=6	K2C1_CON-HUMAN	YEDEINKR	724979
Band 2	Keratin, type II cytoskeletal 1 OS=Homo sapiens GN=KRT1 PE=1 SV=6	K2C1_CON-HUMAN	YEELQITAGR	1022900
Band 2	Keratin, type I cytoskeletal 10 OS=Homo sapiens GN=KRT10 PE=1 SV=6	K1C10_CON-HUMAN	ALEESNYELEGK	2361120000000
Band 2	Keratin, type I cytoskeletal 10 OS=Homo sapiens GN=KRT10 PE=1 SV=6	K1C10_CON-HUMAN	DAEAWFNEK	1509140000000
Band 2	Keratin, type I cytoskeletal 10 OS=Homo sapiens GN=KRT10 PE=1 SV=6	K1C10_CON-HUMAN	ELTTEIDNNIEQISSYK	6953060
Band 2	Keratin, type I cytoskeletal 10 OS=Homo sapiens GN=KRT10 PE=1 SV=6	K1C10_CON-HUMAN	GGGFSSGGFSGGSFSR	608049
Band 2	Keratin, type I cytoskeletal 10 OS=Homo sapiens GN=KRT10 PE=1 SV=6	K1C10_CON-HUMAN	GSLGGGFSSGGFSGGSFSR	9523000
Band 2	Keratin, type I cytoskeletal 10 OS=Homo sapiens GN=KRT10 PE=1 SV=6	K1C10_CON-HUMAN	LAADDFR	6075870000000
Band 2	Keratin, type I cytoskeletal 10 OS=Homo sapiens GN=KRT10 PE=1 SV=6	K1C10_CON-HUMAN	LASYLDK	1851160
Band 2	Keratin, type I cytoskeletal 10 OS=Homo sapiens GN=KRT10 PE=1 SV=6	K1C10_CON-HUMAN	LENEIQTYR	2469910
Band 2	Keratin, type I cytoskeletal 10 OS=Homo sapiens GN=KRT10 PE=1 SV=6	K1C10_CON-HUMAN	LKYENEVALR	8561640
Band 2	Keratin, type I cytoskeletal 10 OS=Homo sapiens GN=KRT10 PE=1 SV=6	K1C10_CON-HUMAN	LQIDNAR	805812
Band 2	Keratin, type I cytoskeletal 10 OS=Homo sapiens GN=KRT10 PE=1 SV=6	K1C10_CON-HUMAN	NHEEEMKDLR	4512010
Band 2	Keratin, type I cytoskeletal 10 OS=Homo sapiens GN=KRT10 PE=1 SV=6	K1C10_CON-HUMAN	NVQALEIELQSQLALK	112534
Band 2	Keratin, type I cytoskeletal 10 OS=Homo sapiens GN=KRT10 PE=1 SV=6	K1C10_CON-HUMAN	NVSTGDVNVEMNAAPGVDLTQLLNNMR	2611820000000
Band 2	Keratin, type I cytoskeletal 10 OS=Homo sapiens GN=KRT10 PE=1 SV=6	K1C10_CON-HUMAN	QSLEASLAETEGR	2575030
Band 2	Keratin, type I cytoskeletal 10 OS=Homo sapiens GN=KRT10 PE=1 SV=6	K1C10_CON-HUMAN	QSVEADINGLR	6240280
Band 2	Keratin, type I cytoskeletal 10 OS=Homo sapiens GN=KRT10 PE=1 SV=6	K1C10_CON-HUMAN	QSVEADINGLRR	2809160
Band 2	Keratin, type I cytoskeletal 10 OS=Homo sapiens GN=KRT10 PE=1 SV=6	K1C10_CON-HUMAN	SEITELR	267737
Band 2	Keratin, type I cytoskeletal 10 OS=Homo sapiens GN=KRT10 PE=1 SV=6	K1C10_CON-HUMAN	SEITELRR	1011990
Band 2	Keratin, type I cytoskeletal 10 OS=Homo sapiens GN=KRT10 PE=1 SV=6	K1C10_CON-HUMAN	SKELTTEIDNNIEQISSYK	479761
Band 2	Keratin, type I cytoskeletal 10 OS=Homo sapiens GN=KRT10 PE=1 SV=6	K1C10_CON-HUMAN	SLLEGEGSSGGGGR	1739120000000
Band 2	Keratin, type I cytoskeletal 10 OS=Homo sapiens GN=KRT10 PE=1 SV=6	K1C10_CON-HUMAN	SQYEQLAEQNR	8848820
Band 2	Keratin, type I cytoskeletal 10 OS=Homo sapiens GN=KRT10 PE=1 SV=6	K1C10_CON-HUMAN	SQYEQLAEQNRK	4640260000000
Band 2	Keratin, type I cytoskeletal 10 OS=Homo sapiens GN=KRT10 PE=1 SV=6	K1C10_CON-HUMAN	SSSSGSVGESSSKGP	875349
Band 2	Keratin, type I cytoskeletal 10 OS=Homo sapiens GN=KRT10 PE=1 SV=6	K1C10_CON-HUMAN	VLDELTLTK	2509980000000
Band 2	Keratin, type I cytoskeletal 10 OS=Homo sapiens GN=KRT10 PE=1 SV=6	K1C10_CON-HUMAN	VTMQNLNDR	2377710000000
Band 2	Keratin, type I cytoskeletal 10 OS=Homo sapiens GN=KRT10 PE=1 SV=6	K1C10_CON-HUMAN	YENEVALR	7154160
Band 2	Keratin, type II cytoskeletal 80 OS=Homo sapiens GN=KRT80 PE=1 SV=2	K2C80_CON-HUMAN	LALDIEIATYR	76,676.4
Band 2	Keratin, type II cytoskeletal 80 OS=Homo sapiens GN=KRT80 PE=1 SV=2	K2C80_CON-HUMAN	SAEYGSSLQSSR	35,117.7
Band 2	Keratin, type II cytoskeletal 80 OS=Homo sapiens GN=KRT80 PE=1 SV=2	K2C80_CON-HUMAN	SQLEEQAAR	97,132.5
Band 2	Ubiquinone biosynthesis monooxygenase COQ6, mitochondrial OS=Saccharomyces cerevisiae (strain ATCC 204508 / S288c) GN=COQ6 PE=1 SV=1	COQ6_YEAST	FSQIPSR	157938
Band 2	Keratin, type II cytoskeletal 1b OS=Homo sapiens GN=KRT77 PE=1 SV=3	K2C1B_CON-HUMAN,Q0IIN1_CON-HUMAN	FLEQQNQVLQTK	1306340000000
Band 2	Keratin, type II cytoskeletal 1b OS=Homo sapiens GN=KRT77 PE=1 SV=3	K2C1B_CON-HUMAN,Q0IIN1_CON-HUMAN	KYEDEINKR	1642240
Band 2	Keratin, type II cytoskeletal 1b OS=Homo sapiens GN=KRT77 PE=1 SV=3	K2C1B_CON-HUMAN,Q0IIN1_CON-HUMAN	QVDLLSAEQMR	79,067.4
Band 2	Keratin, type II cytoskeletal 1b OS=Homo sapiens GN=KRT77 PE=1 SV=3	K2C1B_CON-HUMAN,Q0IIN1_CON-HUMAN	VILSMDNNR	69,173.8
Band 2	Keratin, type II cytoskeletal 1b OS=Homo sapiens GN=KRT77 PE=1 SV=3	K2C1B_CON-HUMAN,Q0IIN1_CON-HUMAN	YEDEINK	166532
Band 2	Keratin, type II cytoskeletal 1b OS=Homo sapiens GN=KRT77 PE=1 SV=3	K2C1B_CON-HUMAN,Q0IIN1_CON-HUMAN	YEDEINKR	724979
Band 2	Keratin, type II cytoskeletal 1b OS=Homo sapiens GN=KRT77 PE=1 SV=3	K2C1B_CON-HUMAN,Q0IIN1_CON-HUMAN	YQELQITAGR	1726040
Band 2	DNA replication licensing factor MCM3 OS=Saccharomyces cerevisiae (strain ATCC 204508 / S288c) GN=MCM3 PE=1 SV=1	MCM3_YEAST	KIMSDRNNLMVADDK	153439
Band 2	DNA replication licensing factor MCM3 OS=Saccharomyces cerevisiae (strain ATCC 204508 / S288c) GN=MCM3 PE=1 SV=1	MCM3_YEAST	TLILGNTVYPLHARSTGVAARQML	64,478.6
Band 2	Zinc/cadmium resistance protein OS=Saccharomyces cerevisiae (strain ATCC 204508 / S288c) GN=ZRC1 PE=1 SV=2	ZRC1_YEAST	ILLQATPSTISADQIQR	129008
Band 2	201-Ptc5-RFP-HA (strain xy) OX=559292333 GN=Pxy1 PE=1 SV=1	PTPxyz1_YEAST	AFDILATSFMYGSR	740425
Band 2	201-Ptc5-RFP-HA (strain xy) OX=559292333 GN=Pxy1 PE=1 SV=1	PTPxyz1_YEAST	ANTEMLYPADGGLEGR	169897
Band 2	201-Ptc5-RFP-HA (strain xy) OX=559292333 GN=Pxy1 PE=1 SV=1	PTPxyz1_YEAST	DTINGIKDYSTNTSGNINMPSPNPK	3156240
Band 2	201-Ptc5-RFP-HA (strain xy) OX=559292333 GN=Pxy1 PE=1 SV=1	PTPxyz1_YEAST	DYSTNTSGNINMPSPNPK	6651710
Band 2	201-Ptc5-RFP-HA (strain xy) OX=559292333 GN=Pxy1 PE=1 SV=1	PTPxyz1_YEAST	EADKETYVEQHEVAVAR	1498350000000
Band 2	201-Ptc5-RFP-HA (strain xy) OX=559292333 GN=Pxy1 PE=1 SV=1	PTPxyz1_YEAST	EANTEMLYPADGGLEGR	221289
Band 2	201-Ptc5-RFP-HA (strain xy) OX=559292333 GN=Pxy1 PE=1 SV=1	PTPxyz1_YEAST	EQIITIPIESEDGK	807025
Band 2	201-Ptc5-RFP-HA (strain xy) OX=559292333 GN=Pxy1 PE=1 SV=1	PTPxyz1_YEAST	ETYVEQHEVAVAR	6940420
Band 2	201-Ptc5-RFP-HA (strain xy) OX=559292333 GN=Pxy1 PE=1 SV=1	PTPxyz1_YEAST	GIFYPYDVPDY	107750000000
Band 2	201-Ptc5-RFP-HA (strain xy) OX=559292333 GN=Pxy1 PE=1 SV=1	PTPxyz1_YEAST	GIFYPYDVPDYA	5207040000000
Band 2	201-Ptc5-RFP-HA (strain xy) OX=559292333 GN=Pxy1 PE=1 SV=1	PTPxyz1_YEAST	GVNFPSNGPVMQK	15634900000000
Band 2	201-Ptc5-RFP-HA (strain xy) OX=559292333 GN=Pxy1 PE=1 SV=1	PTPxyz1_YEAST	GVNFPSNGPVMQKK	3798210
Band 2	201-Ptc5-RFP-HA (strain xy) OX=559292333 GN=Pxy1 PE=1 SV=1	PTPxyz1_YEAST	IITIPIESEDGK	242874
Band 2	201-Ptc5-RFP-HA (strain xy) OX=559292333 GN=Pxy1 PE=1 SV=1	PTPxyz1_YEAST	IKEADKETYVEQHEVAVAR	4344790
Band 2	201-Ptc5-RFP-HA (strain xy) OX=559292333 GN=Pxy1 PE=1 SV=1	PTPxyz1_YEAST	KTLGWEANTEMLYPADGGLEGR	1035890
Band 2	201-Ptc5-RFP-HA (strain xy) OX=559292333 GN=Pxy1 PE=1 SV=1	PTPxyz1_YEAST	MPGVYYVDHR	4108960000000
Band 2	201-Ptc5-RFP-HA (strain xy) OX=559292333 GN=Pxy1 PE=1 SV=1	PTPxyz1_YEAST	NTEMLYPADGGLEGR	60,318.1
Band 2	201-Ptc5-RFP-HA (strain xy) OX=559292333 GN=Pxy1 PE=1 SV=1	PTPxyz1_YEAST	PYEGTQTMR	606369
Band 2	201-Ptc5-RFP-HA (strain xy) OX=559292333 GN=Pxy1 PE=1 SV=1	PTPxyz1_YEAST	QIITIPIESEDGK	613960
Band 2	201-Ptc5-RFP-HA (strain xy) OX=559292333 GN=Pxy1 PE=1 SV=1	PTPxyz1_YEAST	QNDQSVLILNDSK	170427
Band 2	201-Ptc5-RFP-HA (strain xy) OX=559292333 GN=Pxy1 PE=1 SV=1	PTPxyz1_YEAST	QSFPEGFTWER	1438700000000
Band 2	201-Ptc5-RFP-HA (strain xy) OX=559292333 GN=Pxy1 PE=1 SV=1	PTPxyz1_YEAST	SFMYGSR	120095
Band 2	201-Ptc5-RFP-HA (strain xy) OX=559292333 GN=Pxy1 PE=1 SV=1	PTPxyz1_YEAST	SQNDQSVLILND	349144
Band 2	201-Ptc5-RFP-HA (strain xy) OX=559292333 GN=Pxy1 PE=1 SV=1	PTPxyz1_YEAST	SQNDQSVLILNDSK	9815470000000
Band 2	201-Ptc5-RFP-HA (strain xy) OX=559292333 GN=Pxy1 PE=1 SV=1	PTPxyz1_YEAST	SQNDQSVLILNDSKIEAK	7672660000000
Band 2	201-Ptc5-RFP-HA (strain xy) OX=559292333 GN=Pxy1 PE=1 SV=1	PTPxyz1_YEAST	STNTSGNINMPSPNPK	9354580
Band 2	201-Ptc5-RFP-HA (strain xy) OX=559292333 GN=Pxy1 PE=1 SV=1	PTPxyz1_YEAST	TEMLYPADGGLEGR	126540
Band 2	201-Ptc5-RFP-HA (strain xy) OX=559292333 GN=Pxy1 PE=1 SV=1	PTPxyz1_YEAST	TFINHTQGIPDFFK	2995850
Band 2	201-Ptc5-RFP-HA (strain xy) OX=559292333 GN=Pxy1 PE=1 SV=1	PTPxyz1_YEAST	TLGWEANTEMLYPADGGLEGR	5352280000000
Band 2	201-Ptc5-RFP-HA (strain xy) OX=559292333 GN=Pxy1 PE=1 SV=1	PTPxyz1_YEAST	TNTSGNINMPSPNPK	325900
Band 2	201-Ptc5-RFP-HA (strain xy) OX=559292333 GN=Pxy1 PE=1 SV=1	PTPxyz1_YEAST	TSGNINMPSPNPK	86,926.9
Band 2	201-Ptc5-RFP-HA (strain xy) OX=559292333 GN=Pxy1 PE=1 SV=1	PTPxyz1_YEAST	VEQHEVAVAR	47,901.4
Band 2	201-Ptc5-RFP-HA (strain xy) OX=559292333 GN=Pxy1 PE=1 SV=1	PTPxyz1_YEAST	VEQIITIPIESEDGK	584451
Band 2	201-Ptc5-RFP-HA (strain xy) OX=559292333 GN=Pxy1 PE=1 SV=1	PTPxyz1_YEAST	VTTYEDGGVLTATQDT	241403
Band 2	201-Ptc5-RFP-HA (strain xy) OX=559292333 GN=Pxy1 PE=1 SV=1	PTPxyz1_YEAST	VVEGGPL	65,114.9
Band 2	201-Ptc5-RFP-HA (strain xy) OX=559292333 GN=Pxy1 PE=1 SV=1	PTPxyz1_YEAST	VVEGGPLPFAFDILAT	455659
Band 2	201-Ptc5-RFP-HA (strain xy) OX=559292333 GN=Pxy1 PE=1 SV=1	PTPxyz1_YEAST	YDVAQLP	397267
Band 2	201-Ptc5-RFP-HA (strain xy) OX=559292333 GN=Pxy1 PE=1 SV=1	PTPxyz1_YEAST	YDVAQLPSNHPIE	193503
Band 2	201-Ptc5-RFP-HA (strain xy) OX=559292333 GN=Pxy1 PE=1 SV=1	PTPxyz1_YEAST	YDVAQLPSNHPIED	327463
Band 2	201-Ptc5-RFP-HA (strain xy) OX=559292333 GN=Pxy1 PE=1 SV=1	PTPxyz1_YEAST	YDVAQLPSNHPIEDD	249750
Band 2	201-Ptc5-RFP-HA (strain xy) OX=559292333 GN=Pxy1 PE=1 SV=1	PTPxyz1_YEAST	YSTNTSGNINMPSPNPK	315120
Band 2	201-Ptc5-RFP-HA (strain xy) OX=559292333 GN=Pxy1 PE=1 SV=1	PTPxyz1_YEAST	YSYYSPK	276548
Band 2	Keratin 77 OS=Mus musculus GN=Krt77 PE=2 SV=1	Q08EK5_CON-MOUSE	FLEQQNQVLQTK	1306340000000
Band 2	Keratin 77 OS=Mus musculus GN=Krt77 PE=2 SV=1	Q08EK5_CON-MOUSE	KYEDEINKR	1642240
Band 2	Keratin 77 OS=Mus musculus GN=Krt77 PE=2 SV=1	Q08EK5_CON-MOUSE	LQQVNTSTR	106236
Band 2	Keratin 77 OS=Mus musculus GN=Krt77 PE=2 SV=1	Q08EK5_CON-MOUSE	NKYEDEINKR	1338550
Band 2	Keratin 77 OS=Mus musculus GN=Krt77 PE=2 SV=1	Q08EK5_CON-MOUSE	VILSMDNNR	69,173.8
Band 2	Keratin 77 OS=Mus musculus GN=Krt77 PE=2 SV=1	Q08EK5_CON-MOUSE	WELLQQVNTSTR	2150390
Band 2	Keratin 77 OS=Mus musculus GN=Krt77 PE=2 SV=1	Q08EK5_CON-MOUSE	YEDEINK	166532
Band 2	Keratin 77 OS=Mus musculus GN=Krt77 PE=2 SV=1	Q08EK5_CON-MOUSE	YEDEINKR	724979
Band 2	Pyruvate decarboxylase isozyme 1 OS=Saccharomyces cerevisiae (strain ATCC 204508 / S288c) GN=PDC1 PE=1 SV=7	PDC1_YEAST	LLTTIADAAK	471334
Band 2	Pyruvate decarboxylase isozyme 1 OS=Saccharomyces cerevisiae (strain ATCC 204508 / S288c) GN=PDC1 PE=1 SV=7	PDC1_YEAST	MSANISETTAMITDIATAPAEIDR	134611
Band 2	Pyruvate decarboxylase isozyme 1 OS=Saccharomyces cerevisiae (strain ATCC 204508 / S288c) GN=PDC1 PE=1 SV=7	PDC1_YEAST	TPANAAVPASTPLK	347343
Band 2	60S ribosomal protein L3 OS=Saccharomyces cerevisiae (strain ATCC 204508 / S288c) GN=RPL3 PE=1 SV=4	RL3_YEAST	AGMTTIVR	183346
Band 2	60S ribosomal protein L3 OS=Saccharomyces cerevisiae (strain ATCC 204508 / S288c) GN=RPL3 PE=1 SV=4	RL3_YEAST	FQTPAEK	127534
Band 2	60S ribosomal protein L3 OS=Saccharomyces cerevisiae (strain ATCC 204508 / S288c) GN=RPL3 PE=1 SV=4	RL3_YEAST	GDDEANGATSFDR	80,943.5
Band 2	60S ribosomal protein L3 OS=Saccharomyces cerevisiae (strain ATCC 204508 / S288c) GN=RPL3 PE=1 SV=4	RL3_YEAST	SLYTNTSR	459022
Band 2	60S ribosomal protein L3 OS=Saccharomyces cerevisiae (strain ATCC 204508 / S288c) GN=RPL3 PE=1 SV=4	RL3_YEAST	TVAVDSVFEQNEMIDAIAVTK	69,128.4
Band 2	60S ribosomal protein L3 OS=Saccharomyces cerevisiae (strain ATCC 204508 / S288c) GN=RPL3 PE=1 SV=4	RL3_YEAST	VGKGDDEANGATSFDR	385563
Band 2	60S ribosomal protein L3 OS=Saccharomyces cerevisiae (strain ATCC 204508 / S288c) GN=RPL3 PE=1 SV=4	RL3_YEAST	WIDTASK	366105
Band 2	60S ribosomal protein L3 OS=Saccharomyces cerevisiae (strain ATCC 204508 / S288c) GN=RPL3 PE=1 SV=4	RL3_YEAST	YAQDGAGIER	1325340
Band 2	Keratin 19 OS=Mus musculus GN=Krt19 PE=2 SV=1	B1AQ78_CON-MOUSE	ALEQANGELEVK	3074260
Band 2	Keratin 19 OS=Mus musculus GN=Krt19 PE=2 SV=1	B1AQ78_CON-MOUSE	LAADDFR	6075870000000
Band 2	Keratin 19 OS=Mus musculus GN=Krt19 PE=2 SV=1	B1AQ78_CON-MOUSE	LASYLDK	1851160
Band 2	Keratin 19 OS=Mus musculus GN=Krt19 PE=2 SV=1	B1AQ78_CON-MOUSE	LQIDNAR	805812
Band 2	Keratin 19 OS=Mus musculus GN=Krt19 PE=2 SV=1	B1AQ78_CON-MOUSE	VLDELTLAR	4299600
Band 2	Keratin, type I cytoskeletal 12 OS=Homo sapiens GN=KRT12 PE=1 SV=1	K1C12_CON-HUMAN	LASYLDK	1851160
Band 2	Keratin, type I cytoskeletal 12 OS=Homo sapiens GN=KRT12 PE=1 SV=1	K1C12_CON-HUMAN	LQIDNAR	805812
Band 2	Keratin, type I cytoskeletal 12 OS=Homo sapiens GN=KRT12 PE=1 SV=1	K1C12_CON-HUMAN	NAQLLLQIDNAR	288907
Band 2	Keratin, type I cytoskeletal 16 OS=Homo sapiens GN=KRT16 PE=1 SV=4	K1C16_CON-HUMAN	ALEEANADLEVK	269085
Band 2	Keratin, type I cytoskeletal 16 OS=Homo sapiens GN=KRT16 PE=1 SV=4	K1C16_CON-HUMAN	APSTYGGGLSVSSR	372004
Band 2	Keratin, type I cytoskeletal 16 OS=Homo sapiens GN=KRT16 PE=1 SV=4	K1C16_CON-HUMAN	ASLENSLEETK	514606
Band 2	Keratin, type I cytoskeletal 16 OS=Homo sapiens GN=KRT16 PE=1 SV=4	K1C16_CON-HUMAN	EVASNSELVQSSR	25,586.8
Band 2	Keratin, type I cytoskeletal 16 OS=Homo sapiens GN=KRT16 PE=1 SV=4	K1C16_CON-HUMAN	EVFTSSSSSSSR	72,941.3
Band 2	Keratin, type I cytoskeletal 16 OS=Homo sapiens GN=KRT16 PE=1 SV=4	K1C16_CON-HUMAN	LAADDFR	6075870000000
Band 2	Keratin, type I cytoskeletal 16 OS=Homo sapiens GN=KRT16 PE=1 SV=4	K1C16_CON-HUMAN	LASYLDK	1851160
Band 2	Keratin, type I cytoskeletal 16 OS=Homo sapiens GN=KRT16 PE=1 SV=4	K1C16_CON-HUMAN	LQIDNAR	805812
Band 2	Keratin, type I cytoskeletal 16 OS=Homo sapiens GN=KRT16 PE=1 SV=4	K1C16_CON-HUMAN	VLDELTLAR	4299600
Band 2	Keratin, type I cytoskeletal 16 OS=Homo sapiens GN=KRT16 PE=1 SV=4	K1C16_CON-HUMAN	VTMQNLNDR	2377710000000
Band 2	S-adenosylmethionine synthase 1 OS=Saccharomyces cerevisiae (strain ATCC 204508 / S288c) GN=SAM1 PE=1 SV=2	METK1_YEAST	FVIGGPQGDAGLTGR	2811210
Band 2	S-adenosylmethionine synthase 1 OS=Saccharomyces cerevisiae (strain ATCC 204508 / S288c) GN=SAM1 PE=1 SV=2	METK1_YEAST	IDTVVVSAQHADEITTEDLR	282258
Band 2	S-adenosylmethionine synthase 1 OS=Saccharomyces cerevisiae (strain ATCC 204508 / S288c) GN=SAM1 PE=1 SV=2	METK1_YEAST	IIVDAYGGASSVGGGAFSGK	184116
Band 2	S-adenosylmethionine synthase 1 OS=Saccharomyces cerevisiae (strain ATCC 204508 / S288c) GN=SAM1 PE=1 SV=2	METK1_YEAST	SDEEIIDIISK	471471
Band 2	S-adenosylmethionine synthase 1 OS=Saccharomyces cerevisiae (strain ATCC 204508 / S288c) GN=SAM1 PE=1 SV=2	METK1_YEAST	YFIQPSGR	743531
Band 2	Ubiquitin-60S ribosomal protein L40 OS=Saccharomyces cerevisiae (strain ATCC 204508 / S288c) GN=RPL40B PE=1 SV=1	RL40B_YEAST,RS31_YEAST,UBI4P_YEAST	IQDKEGIPPDQQR	237283
Band 2	Ubiquitin-60S ribosomal protein L40 OS=Saccharomyces cerevisiae (strain ATCC 204508 / S288c) GN=RPL40B PE=1 SV=1	RL40B_YEAST,RS31_YEAST,UBI4P_YEAST	TLSDYNIQK	690382
Band 2	Keratin, type II cytoskeletal 73 OS=Homo sapiens GN=KRT73 PE=1 SV=1	K2C73_CON-HUMAN	NVELDPEIQK	1453100
Band 2	Keratin, type II cytoskeletal 73 OS=Homo sapiens GN=KRT73 PE=1 SV=1	K2C73_CON-HUMAN	PLNVELDPEIQK	366038
Band 2	Keratin, type II cytoskeletal 73 OS=Homo sapiens GN=KRT73 PE=1 SV=1	K2C73_CON-HUMAN	VELDPEIQK	1247530
Band 2	ATP synthase subunit alpha, mitochondrial OS=Saccharomyces cerevisiae (strain ATCC 204508 / S288c) GN=ATP1 PE=1 SV=5	ATPA_YEAST	GVSDEANLNETGR	47,913.3
Band 2	ATP synthase subunit alpha, mitochondrial OS=Saccharomyces cerevisiae (strain ATCC 204508 / S288c) GN=ATP1 PE=1 SV=5	ATPA_YEAST	TGNIVDVPVGPGLLGR	153011
Band 2	Mitochondrial protein import protein MAS5 OS=Saccharomyces cerevisiae (strain ATCC 204508 / S288c) GN=YDJ1 PE=1 SV=1	MAS5_YEAST	QMGPMIQR	65,261.2
Band 2	Mitochondrial protein import protein MAS5 OS=Saccharomyces cerevisiae (strain ATCC 204508 / S288c) GN=YDJ1 PE=1 SV=1	MAS5_YEAST	VGIVPGEVIAPGMR	904704
Band 2	Red fluorescent protein drFP583 OS=Discosoma sp. PE=1 SV=1	RFP_CON-DISSP,TIMERbac_CON-vector	GVNFPSDGPVMQK	8083560
Band 2	Filaggrin OS=Homo sapiens GN=FLG PE=1 SV=3	FILA_CON-HUMAN	RGGRQGSYHEQSV	43,073.3
Band 2	Phosphoglycerate kinase OS=Saccharomyces cerevisiae (strain ATCC 204508 / S288c) GN=PGK1 PE=1 SV=2	PGK_YEAST	AAGFLLEK	1585190
Band 2	Phosphoglycerate kinase OS=Saccharomyces cerevisiae (strain ATCC 204508 / S288c) GN=PGK1 PE=1 SV=2	PGK_YEAST	AGAEIVPK	1939550
Band 2	Phosphoglycerate kinase OS=Saccharomyces cerevisiae (strain ATCC 204508 / S288c) GN=PGK1 PE=1 SV=2	PGK_YEAST	ALLDEVVK	8574270
Band 2	Phosphoglycerate kinase OS=Saccharomyces cerevisiae (strain ATCC 204508 / S288c) GN=PGK1 PE=1 SV=2	PGK_YEAST	ASAPGSVILLENLR	4841330
Band 2	Phosphoglycerate kinase OS=Saccharomyces cerevisiae (strain ATCC 204508 / S288c) GN=PGK1 PE=1 SV=2	PGK_YEAST	ELPGVAFLSEK	477603
Band 2	Phosphoglycerate kinase OS=Saccharomyces cerevisiae (strain ATCC 204508 / S288c) GN=PGK1 PE=1 SV=2	PGK_YEAST	LSVQDLDLK	391988
Band 2	Phosphoglycerate kinase OS=Saccharomyces cerevisiae (strain ATCC 204508 / S288c) GN=PGK1 PE=1 SV=2	PGK_YEAST	SSAAGNTVIIGGGDTATVAK	3369050
Band 2	Phosphoglycerate kinase OS=Saccharomyces cerevisiae (strain ATCC 204508 / S288c) GN=PGK1 PE=1 SV=2	PGK_YEAST	SSAAGNTVIIGGGDTATVAKK	442664
Band 2	Phosphoglycerate kinase OS=Saccharomyces cerevisiae (strain ATCC 204508 / S288c) GN=PGK1 PE=1 SV=2	PGK_YEAST	TIVWNGPPGVFEFEK	242739
Band 2	Phosphoglycerate kinase OS=Saccharomyces cerevisiae (strain ATCC 204508 / S288c) GN=PGK1 PE=1 SV=2	PGK_YEAST	TVTDKEGIPAGWQGLDNGPESR	117074
Band 2	Phosphoglycerate kinase OS=Saccharomyces cerevisiae (strain ATCC 204508 / S288c) GN=PGK1 PE=1 SV=2	PGK_YEAST	VDFNVPLDGK	609923
Band 2	Phosphoglycerate kinase OS=Saccharomyces cerevisiae (strain ATCC 204508 / S288c) GN=PGK1 PE=1 SV=2	PGK_YEAST	VLENTEIGDSIFDK	1535920
Band 2	Phosphoglycerate kinase OS=Saccharomyces cerevisiae (strain ATCC 204508 / S288c) GN=PGK1 PE=1 SV=2	PGK_YEAST	YHIEEEGSR	292319
Band 2	Phosphoglycerate kinase OS=Saccharomyces cerevisiae (strain ATCC 204508 / S288c) GN=PGK1 PE=1 SV=2	PGK_YEAST	YSLAPVAK	1554190
Band 2	Alcohol dehydrogenase 1 OS=Saccharomyces cerevisiae (strain ATCC 204508 / S288c) GN=ADH1 PE=1 SV=5	ADH1_YEAST	SISIVGSYVGNR	123339
Band 2	cDNA FLJ46620 fis, clone TLUNG2000654, highly similar to Keratin, type II cytoskeletal 7 OS=Homo sapiens PE=2 SV=1	B3KY79_CON-HUMAN,K2C7_CON-HUMAN,K2C7_CON-PANTR	LALDIEIATYR	76,676.4
Band 2	cDNA FLJ46620 fis, clone TLUNG2000654, highly similar to Keratin, type II cytoskeletal 7 OS=Homo sapiens PE=2 SV=1	B3KY79_CON-HUMAN,K2C7_CON-HUMAN,K2C7_CON-PANTR	WTLLQEQKSA	194908
Band 2	Keratin, type I cytoskeletal 13 OS=Homo sapiens GN=KRT13 PE=1 SV=4	K1C13_CON-HUMAN	ALEEANADLEVK	269085
Band 2	Keratin, type I cytoskeletal 13 OS=Homo sapiens GN=KRT13 PE=1 SV=4	K1C13_CON-HUMAN	LAADDFR	6075870000000
Band 2	Keratin, type I cytoskeletal 13 OS=Homo sapiens GN=KRT13 PE=1 SV=4	K1C13_CON-HUMAN	QSVEADINGLR	6240280
Band 2	Keratin, type I cytoskeletal 13 OS=Homo sapiens GN=KRT13 PE=1 SV=4	K1C13_CON-HUMAN	QSVEADINGLRR	2809160
Band 2	Keratin, hair, acidic, 2 OS=Pan troglodytes verus GN=krtha2 PE=2 SV=1	A5A6M9_CON-PANTR,K1H2_CON-HUMAN	LAADDFR	6075870000000
Band 2	T-complex protein 1 subunit theta OS=Saccharomyces cerevisiae (strain ATCC 204508 / S288c) GN=CCT8 PE=1 SV=1	TCPQ_YEAST	GATQNNLDDIER	55,631.2
Band 2	T-complex protein 1 subunit theta OS=Saccharomyces cerevisiae (strain ATCC 204508 / S288c) GN=CCT8 PE=1 SV=1	TCPQ_YEAST	LGAPTPEELGLVETVK	154806
Band 2	Actin-related protein 2 OS=Saccharomyces cerevisiae (strain ATCC 204508 / S288c) GN=ARP2 PE=1 SV=1	ARP2_YEAST	ETTALVESYELPDGR	1487210
Band 2	Actin-related protein 2 OS=Saccharomyces cerevisiae (strain ATCC 204508 / S288c) GN=ARP2 PE=1 SV=1	ARP2_YEAST	TADFETVR	1735100
Band 2	cDNA, FLJ94640, highly similar to Homo sapiens keratin 18 (KRT18), mRNA OS=Homo sapiens PE=2 SV=1	B2RA03_CON-HUMAN,K1C18_CON-HUMAN	LAADDFR	6075870000000
Band 2	cDNA, FLJ94640, highly similar to Homo sapiens keratin 18 (KRT18), mRNA OS=Homo sapiens PE=2 SV=1	B2RA03_CON-HUMAN,K1C18_CON-HUMAN	LQIDNAR	805812
Band 2	cDNA, FLJ94640, highly similar to Homo sapiens keratin 18 (KRT18), mRNA OS=Homo sapiens PE=2 SV=1	B2RA03_CON-HUMAN,K1C18_CON-HUMAN	NREELDKY	97,978.9
Band 2	Keratin, type II cytoskeletal 1 OS=Mus musculus GN=Krt1 PE=1 SV=4	K2C1_CON-MOUSE	FLEQQNQVLQTK	1306340000000
Band 2	Keratin, type II cytoskeletal 1 OS=Mus musculus GN=Krt1 PE=1 SV=4	K2C1_CON-MOUSE	KYEDEINKR	1642240
Band 2	Keratin, type II cytoskeletal 1 OS=Mus musculus GN=Krt1 PE=1 SV=4	K2C1_CON-MOUSE	SQEREQIKSLNDK	59,263.4
Band 2	Keratin, type II cytoskeletal 1 OS=Mus musculus GN=Krt1 PE=1 SV=4	K2C1_CON-MOUSE	TNAENEFVTIK	1146090000000
Band 2	Keratin, type II cytoskeletal 1 OS=Mus musculus GN=Krt1 PE=1 SV=4	K2C1_CON-MOUSE	TNAENEFVTIKK	2776410000000
Band 2	Keratin, type II cytoskeletal 1 OS=Mus musculus GN=Krt1 PE=1 SV=4	K2C1_CON-MOUSE	YEDEINK	166532
Band 2	Keratin, type II cytoskeletal 1 OS=Mus musculus GN=Krt1 PE=1 SV=4	K2C1_CON-MOUSE	YEDEINKR	724979
Band 2	Pyruvate kinase 1 OS=Saccharomyces cerevisiae (strain ATCC 204508 / S288c) GN=CDC19 PE=1 SV=2	KPYK1_YEAST	AIIVLSTSGTTPR	101029
Band 2	Pyruvate kinase 1 OS=Saccharomyces cerevisiae (strain ATCC 204508 / S288c) GN=CDC19 PE=1 SV=2	KPYK1_YEAST	GDLGIEIPAPEVLAVQK	126490
Band 2	Pyruvate kinase 1 OS=Saccharomyces cerevisiae (strain ATCC 204508 / S288c) GN=CDC19 PE=1 SV=2	KPYK1_YEAST	IENQQGVNNFDEILK	64,929.4
Band 2	Pyruvate kinase 1 OS=Saccharomyces cerevisiae (strain ATCC 204508 / S288c) GN=CDC19 PE=1 SV=2	KPYK1_YEAST	TNNPETLVALR	101136
Band 2	Pyruvate kinase 1 OS=Saccharomyces cerevisiae (strain ATCC 204508 / S288c) GN=CDC19 PE=1 SV=2	KPYK1_YEAST	VTDGVMVAR	397396
Band 2	Keratin, type II cytoskeletal 5 OS=Homo sapiens GN=KRT5 PE=1 SV=3	K2C5_CON-HUMAN	AQYEEIANR	1691940
Band 2	Keratin, type II cytoskeletal 5 OS=Homo sapiens GN=KRT5 PE=1 SV=3	K2C5_CON-HUMAN	EYQELMNTK	95,130.7
Band 2	Keratin, type II cytoskeletal 5 OS=Homo sapiens GN=KRT5 PE=1 SV=3	K2C5_CON-HUMAN	ISISTSGGSFR	1573520
Band 2	Keratin, type II cytoskeletal 5 OS=Homo sapiens GN=KRT5 PE=1 SV=3	K2C5_CON-HUMAN	KYEDEINKR	1642240
Band 2	Keratin, type II cytoskeletal 5 OS=Homo sapiens GN=KRT5 PE=1 SV=3	K2C5_CON-HUMAN	NKYEDEINKR	1338550
Band 2	Keratin, type II cytoskeletal 5 OS=Homo sapiens GN=KRT5 PE=1 SV=3	K2C5_CON-HUMAN	NLDLDSIIAEVK	3542560
Band 2	Keratin, type II cytoskeletal 5 OS=Homo sapiens GN=KRT5 PE=1 SV=3	K2C5_CON-HUMAN	QLDSIVGER	2604960
Band 2	Keratin, type II cytoskeletal 5 OS=Homo sapiens GN=KRT5 PE=1 SV=3	K2C5_CON-HUMAN	SFSTASAITPSVSR	372019
Band 2	Keratin, type II cytoskeletal 5 OS=Homo sapiens GN=KRT5 PE=1 SV=3	K2C5_CON-HUMAN	TSFTSVSR	440830
Band 2	Keratin, type II cytoskeletal 5 OS=Homo sapiens GN=KRT5 PE=1 SV=3	K2C5_CON-HUMAN	VDALMDEINFMK	535388
Band 2	Keratin, type II cytoskeletal 5 OS=Homo sapiens GN=KRT5 PE=1 SV=3	K2C5_CON-HUMAN	YEDEINK	166532
Band 2	Keratin, type II cytoskeletal 5 OS=Homo sapiens GN=KRT5 PE=1 SV=3	K2C5_CON-HUMAN	YEDEINKR	724979
Band 2	Keratin, type II cytoskeletal 5 OS=Homo sapiens GN=KRT5 PE=1 SV=3	K2C5_CON-HUMAN	YEELQQTAGR	1124670
Band 2	Desmoplakin OS=Homo sapiens GN=DSP PE=1 SV=3	DESP_CON-HUMAN	ETQSQLETER	69,462.8
Band 2	Desmoplakin OS=Homo sapiens GN=DSP PE=1 SV=3	DESP_CON-HUMAN	YEVTSGGGGTSR	20,419.3
Band 3	Red fluorescent protein drFP583 OS=Discosoma sp. PE=1 SV=1	RFP_CON-DISSP,TIMERbac_CON-vector	GVNFPSDGPVMQK	3323490
Band 3	Keratin, type II cytoskeletal 1 OS=Pan troglodytes GN=KRT1 PE=2 SV=1	sp|A5A6M6|K2C1_CON-PANTR-DECOY,sp|P04264|K2C1_CON-HUMAN-DECOY	GGGGGGGSGYSGGGSGYSSGGSGYGGGGGGR	1479740000000
Band 3	Keratin, type II cytoskeletal 1 OS=Pan troglodytes GN=KRT1 PE=2 SV=1	sp|A5A6M6|K2C1_CON-PANTR-DECOY,sp|P04264|K2C1_CON-HUMAN-DECOY	QAIDEYQAK	116415
Band 3	Filaggrin OS=Homo sapiens GN=FLG PE=1 SV=3	FILA_CON-HUMAN	HTQTSSGGQAASSHEQARSSAGER	140747
Band 3	Filaggrin OS=Homo sapiens GN=FLG PE=1 SV=3	FILA_CON-HUMAN	SEGHSEDSDTQSVSAQGK	14,404.3
Band 3	Keratin, type II cytoskeletal 78 OS=Homo sapiens GN=KRT78 PE=1 SV=2	K2C78_CON-HUMAN	AEAEALYQTK	162008
Band 3	Keratin, type II cytoskeletal 78 OS=Homo sapiens GN=KRT78 PE=1 SV=2	K2C78_CON-HUMAN	FASFIDK	120561
Band 3	Keratin, type II cytoskeletal 78 OS=Homo sapiens GN=KRT78 PE=1 SV=2	K2C78_CON-HUMAN	FASFIDKVR	488523
Band 3	Keratin, type II cytoskeletal 78 OS=Homo sapiens GN=KRT78 PE=1 SV=2	K2C78_CON-HUMAN	IEIDPQFQVVR	144867
Band 3	Keratin, type II cytoskeletal 78 OS=Homo sapiens GN=KRT78 PE=1 SV=2	K2C78_CON-HUMAN	SSKAEAEALYQTK	201187
Band 3	Keratin, type II cytoskeletal 78 OS=Homo sapiens GN=KRT78 PE=1 SV=2	K2C78_CON-HUMAN	VQISQLHQEIQR	320652
Band 3	Keratin, type II cytoskeletal 78 OS=Homo sapiens GN=KRT78 PE=1 SV=2	K2C78_CON-HUMAN	YLDFSSIITEVR	171098
Band 3	Keratin, type II cytoskeletal 78 OS=Homo sapiens GN=KRT78 PE=1 SV=2	K2C78_CON-HUMAN	YQELQVSAQL	1403220000000
Band 3	Keratin 15 OS=Mus musculus GN=Krt15 PE=4 SV=1	B1AQ77_CON-MOUSE	ALEQANTELEVK	300916
Band 3	Keratin 15 OS=Mus musculus GN=Krt15 PE=4 SV=1	B1AQ77_CON-MOUSE	ASYLDKVR	503337
Band 3	Keratin 15 OS=Mus musculus GN=Krt15 PE=4 SV=1	B1AQ77_CON-MOUSE	LAADDFR	5090280000000
Band 3	Keratin 15 OS=Mus musculus GN=Krt15 PE=4 SV=1	B1AQ77_CON-MOUSE	LASYLDK	8586500
Band 3	Keratin 15 OS=Mus musculus GN=Krt15 PE=4 SV=1	B1AQ77_CON-MOUSE	LASYLDKVR	4904740
Band 3	Keratin 15 OS=Mus musculus GN=Krt15 PE=4 SV=1	B1AQ77_CON-MOUSE	LEQEIATYR	679279
Band 3	Keratin 15 OS=Mus musculus GN=Krt15 PE=4 SV=1	B1AQ77_CON-MOUSE	VLDELTLAR	3173540
Band 3	Keratin 15 OS=Mus musculus GN=Krt15 PE=4 SV=1	B1AQ77_CON-MOUSE	VTMQNLNDR	3385770000000
Band 3	Keratin 15 OS=Mus musculus GN=Krt15 PE=4 SV=1	B1AQ77_CON-MOUSE	VTMQNLNDRLASYLDKVR	296213
Band 3	cDNA FLJ46620 fis, clone TLUNG2000654, highly similar to Keratin, type II cytoskeletal 7 OS=Homo sapiens PE=2 SV=1	B3KY79_CON-HUMAN,K2C7_CON-HUMAN,K2C7_CON-PANTR	FASFIDK	120561
Band 3	cDNA FLJ46620 fis, clone TLUNG2000654, highly similar to Keratin, type II cytoskeletal 7 OS=Homo sapiens PE=2 SV=1	B3KY79_CON-HUMAN,K2C7_CON-HUMAN,K2C7_CON-PANTR	FASFIDKVR	488523
Band 3	cDNA FLJ46620 fis, clone TLUNG2000654, highly similar to Keratin, type II cytoskeletal 7 OS=Homo sapiens PE=2 SV=1	B3KY79_CON-HUMAN,K2C7_CON-HUMAN,K2C7_CON-PANTR	LALDIEIATYR	1130520
Band 3	cDNA FLJ46620 fis, clone TLUNG2000654, highly similar to Keratin, type II cytoskeletal 7 OS=Homo sapiens PE=2 SV=1	B3KY79_CON-HUMAN,K2C7_CON-HUMAN,K2C7_CON-PANTR	WTLLQEQKSA	218174
Band 3	ATP-dependent molecular chaperone HSC82 OS=Saccharomyces cerevisiae (strain ATCC 204508 / S288c) GN=HSC82 PE=1 SV=4	HSC82_YEAST,HSP82_YEAST	GVVDSEDLPLNLSR	38,686.7
Band 3	Pyruvate kinase 1 OS=Saccharomyces cerevisiae (strain ATCC 204508 / S288c) GN=CDC19 PE=1 SV=2	KPYK1_YEAST	AIIVLSTSGTTPR	188663
Band 3	Pyruvate kinase 1 OS=Saccharomyces cerevisiae (strain ATCC 204508 / S288c) GN=CDC19 PE=1 SV=2	KPYK1_YEAST	IENQQGVNNFDEILK	33,557.3
Band 3	Keratin, type I cytoskeletal 16 OS=Homo sapiens GN=KRT16 PE=1 SV=4	K1C16_CON-HUMAN	ALEEANADLEVK	3118010
Band 3	Keratin, type I cytoskeletal 16 OS=Homo sapiens GN=KRT16 PE=1 SV=4	K1C16_CON-HUMAN	APSTYGGGLSVSSR	665297
Band 3	Keratin, type I cytoskeletal 16 OS=Homo sapiens GN=KRT16 PE=1 SV=4	K1C16_CON-HUMAN	ASLENSLEETK	636983
Band 3	Keratin, type I cytoskeletal 16 OS=Homo sapiens GN=KRT16 PE=1 SV=4	K1C16_CON-HUMAN	ASLENSLEETKGR	442873
Band 3	Keratin, type I cytoskeletal 16 OS=Homo sapiens GN=KRT16 PE=1 SV=4	K1C16_CON-HUMAN	ASYLDKVR	503337
Band 3	Keratin, type I cytoskeletal 16 OS=Homo sapiens GN=KRT16 PE=1 SV=4	K1C16_CON-HUMAN	DAETWFLSK	206314
Band 3	Keratin, type I cytoskeletal 16 OS=Homo sapiens GN=KRT16 PE=1 SV=4	K1C16_CON-HUMAN	EVASNSELVQSSR	38,872.4
Band 3	Keratin, type I cytoskeletal 16 OS=Homo sapiens GN=KRT16 PE=1 SV=4	K1C16_CON-HUMAN	EVFTSSSSSSSR	810203
Band 3	Keratin, type I cytoskeletal 16 OS=Homo sapiens GN=KRT16 PE=1 SV=4	K1C16_CON-HUMAN	GQTGGDVNVEMDAAPGVDLSR	320906
Band 3	Keratin, type I cytoskeletal 16 OS=Homo sapiens GN=KRT16 PE=1 SV=4	K1C16_CON-HUMAN	IIAATIENAQPILQIDNAR	325226
Band 3	Keratin, type I cytoskeletal 16 OS=Homo sapiens GN=KRT16 PE=1 SV=4	K1C16_CON-HUMAN	LAADDFR	5090280000000
Band 3	Keratin, type I cytoskeletal 16 OS=Homo sapiens GN=KRT16 PE=1 SV=4	K1C16_CON-HUMAN	LASYLDK	8586500
Band 3	Keratin, type I cytoskeletal 16 OS=Homo sapiens GN=KRT16 PE=1 SV=4	K1C16_CON-HUMAN	LASYLDKVR	4904740
Band 3	Keratin, type I cytoskeletal 16 OS=Homo sapiens GN=KRT16 PE=1 SV=4	K1C16_CON-HUMAN	LEQEIATYR	679279
Band 3	Keratin, type I cytoskeletal 16 OS=Homo sapiens GN=KRT16 PE=1 SV=4	K1C16_CON-HUMAN	LEQEIATYRR	174393
Band 3	Keratin, type I cytoskeletal 16 OS=Homo sapiens GN=KRT16 PE=1 SV=4	K1C16_CON-HUMAN	LLEGEDAHLSSQQASGQSYSSR	193812
Band 3	Keratin, type I cytoskeletal 16 OS=Homo sapiens GN=KRT16 PE=1 SV=4	K1C16_CON-HUMAN	LQIDNAR	199391
Band 3	Keratin, type I cytoskeletal 16 OS=Homo sapiens GN=KRT16 PE=1 SV=4	K1C16_CON-HUMAN	NHEEEMLALR	74,162.3
Band 3	Keratin, type I cytoskeletal 16 OS=Homo sapiens GN=KRT16 PE=1 SV=4	K1C16_CON-HUMAN	QTVEADVNGLRR	1070860
Band 3	Keratin, type I cytoskeletal 16 OS=Homo sapiens GN=KRT16 PE=1 SV=4	K1C16_CON-HUMAN	TEELNKEVASNSELVQSSR	404733
Band 3	Keratin, type I cytoskeletal 16 OS=Homo sapiens GN=KRT16 PE=1 SV=4	K1C16_CON-HUMAN	TKYEHELALR	265090
Band 3	Keratin, type I cytoskeletal 16 OS=Homo sapiens GN=KRT16 PE=1 SV=4	K1C16_CON-HUMAN	TSSSSSSSRQTRPILKEQSSSSFSQGQSS	4346240
Band 3	Keratin, type I cytoskeletal 16 OS=Homo sapiens GN=KRT16 PE=1 SV=4	K1C16_CON-HUMAN	VLDELTLAR	3173540
Band 3	Keratin, type I cytoskeletal 16 OS=Homo sapiens GN=KRT16 PE=1 SV=4	K1C16_CON-HUMAN	VTMQNLNDR	3385770000000
Band 3	Keratin, type I cytoskeletal 16 OS=Homo sapiens GN=KRT16 PE=1 SV=4	K1C16_CON-HUMAN	VTMQNLNDRLASYLDKVR	296213
Band 3	Plasma membrane ATPase 1 OS=Saccharomyces cerevisiae (strain ATCC 204508 / S288c) GN=PMA1 PE=1 SV=2	PMA1_YEAST,PMA2_YEAST	ADTGIAVEGATDAAR	83,869.4
Band 3	Plasma membrane ATPase 1 OS=Saccharomyces cerevisiae (strain ATCC 204508 / S288c) GN=PMA1 PE=1 SV=2	PMA1_YEAST,PMA2_YEAST	QLGLGTNIYNAER	82,813.0
Band 3	Dolichyl-diphosphooligosaccharide--protein glycosyltransferase subunit WBP1 OS=Saccharomyces cerevisiae (strain ATCC 204508 / S288c) GN=WBP1 PE=1 SV=1	OSTB_YEAST	EQIVPILNAPR	689654
Band 3	Dolichyl-diphosphooligosaccharide--protein glycosyltransferase subunit WBP1 OS=Saccharomyces cerevisiae (strain ATCC 204508 / S288c) GN=WBP1 PE=1 SV=1	OSTB_YEAST	LFLNELGIYPSPK	61,514.4
Band 3	Heat shock protein 60, mitochondrial OS=Saccharomyces cerevisiae (strain ATCC 204508 / S288c) GN=HSP60 PE=1 SV=1	HSP60_YEAST	AAVEEGILPGGGTALVK	49,885.7
Band 3	Heat shock protein 60, mitochondrial OS=Saccharomyces cerevisiae (strain ATCC 204508 / S288c) GN=HSP60 PE=1 SV=1	HSP60_YEAST	GFISPYFITDPK	100559
Band 3	Heat shock protein 60, mitochondrial OS=Saccharomyces cerevisiae (strain ATCC 204508 / S288c) GN=HSP60 PE=1 SV=1	HSP60_YEAST	NVLIEQPFGPPK	102701
Band 3	Heat shock protein 60, mitochondrial OS=Saccharomyces cerevisiae (strain ATCC 204508 / S288c) GN=HSP60 PE=1 SV=1	HSP60_YEAST	TNEAAGDGTTSATVLGR	104463
Band 3	Desmoplakin OS=Homo sapiens GN=DSP PE=1 SV=3	DESP_CON-HUMAN	AESGPDLRYEVTSGGGGTSR	92,542.4
Band 3	Desmoplakin OS=Homo sapiens GN=DSP PE=1 SV=3	DESP_CON-HUMAN	ETQSQLETER	117298
Band 3	Desmoplakin OS=Homo sapiens GN=DSP PE=1 SV=3	DESP_CON-HUMAN	GLQDSIR	181724
Band 3	Desmoplakin OS=Homo sapiens GN=DSP PE=1 SV=3	DESP_CON-HUMAN	GLVGIEFKEK	339429
Band 3	Desmoplakin OS=Homo sapiens GN=DSP PE=1 SV=3	DESP_CON-HUMAN	GYFNEELSEILSDPSDDTK	50,598.1
Band 3	Desmoplakin OS=Homo sapiens GN=DSP PE=1 SV=3	DESP_CON-HUMAN	LLEAQIATGGIIDPK	557180
Band 3	Desmoplakin OS=Homo sapiens GN=DSP PE=1 SV=3	DESP_CON-HUMAN	LTYEIEDEKR	258145
Band 3	Desmoplakin OS=Homo sapiens GN=DSP PE=1 SV=3	DESP_CON-HUMAN	QKLGIYEAMK	188261
Band 3	Desmoplakin OS=Homo sapiens GN=DSP PE=1 SV=3	DESP_CON-HUMAN	QLQNIIQATSR	460826
Band 3	Desmoplakin OS=Homo sapiens GN=DSP PE=1 SV=3	DESP_CON-HUMAN	TMIQSPSGVILQEAADVHAR	506962
Band 3	Desmoplakin OS=Homo sapiens GN=DSP PE=1 SV=3	DESP_CON-HUMAN	VLLQEEGTR	290121
Band 3	Desmoplakin OS=Homo sapiens GN=DSP PE=1 SV=3	DESP_CON-HUMAN	YEVTSGGGGTSR	61,233.3
Band 3	Desmoplakin OS=Homo sapiens GN=DSP PE=1 SV=3	DESP_CON-HUMAN	YIELLTR	623381
Band 3	Putative proline--tRNA ligase YHR020W OS=Saccharomyces cerevisiae (strain ATCC 204508 / S288c) GN=YHR020W PE=1 SV=1	YHI0_YEAST	AFGDYNDNYTPGWK	491505
Band 3	Putative proline--tRNA ligase YHR020W OS=Saccharomyces cerevisiae (strain ATCC 204508 / S288c) GN=YHR020W PE=1 SV=1	YHI0_YEAST	AGSSELEEPIAIR	96,003.6
Band 3	Putative proline--tRNA ligase YHR020W OS=Saccharomyces cerevisiae (strain ATCC 204508 / S288c) GN=YHR020W PE=1 SV=1	YHI0_YEAST	AGSSELEEPIAIRPTSETVMYPYYAK	437369
Band 3	Putative proline--tRNA ligase YHR020W OS=Saccharomyces cerevisiae (strain ATCC 204508 / S288c) GN=YHR020W PE=1 SV=1	YHI0_YEAST	DIEKNQVVVVR	180144
Band 3	Putative proline--tRNA ligase YHR020W OS=Saccharomyces cerevisiae (strain ATCC 204508 / S288c) GN=YHR020W PE=1 SV=1	YHI0_YEAST	ELFDTHR	227605
Band 3	Putative proline--tRNA ligase YHR020W OS=Saccharomyces cerevisiae (strain ATCC 204508 / S288c) GN=YHR020W PE=1 SV=1	YHI0_YEAST	FSQYELK	958870
Band 3	Putative proline--tRNA ligase YHR020W OS=Saccharomyces cerevisiae (strain ATCC 204508 / S288c) GN=YHR020W PE=1 SV=1	YHI0_YEAST	HPQPFLR	1741260
Band 3	Putative proline--tRNA ligase YHR020W OS=Saccharomyces cerevisiae (strain ATCC 204508 / S288c) GN=YHR020W PE=1 SV=1	YHI0_YEAST	IFAYQNSWGLSTR	411171
Band 3	Putative proline--tRNA ligase YHR020W OS=Saccharomyces cerevisiae (strain ATCC 204508 / S288c) GN=YHR020W PE=1 SV=1	YHI0_YEAST	IPEILEEMQGDLFK	79,211.6
Band 3	Putative proline--tRNA ligase YHR020W OS=Saccharomyces cerevisiae (strain ATCC 204508 / S288c) GN=YHR020W PE=1 SV=1	YHI0_YEAST	KDDGEEFEEDDKAPSMGAK	130444
Band 3	Putative proline--tRNA ligase YHR020W OS=Saccharomyces cerevisiae (strain ATCC 204508 / S288c) GN=YHR020W PE=1 SV=1	YHI0_YEAST	KYVVSFDELEAR	83,781.4
Band 3	Putative proline--tRNA ligase YHR020W OS=Saccharomyces cerevisiae (strain ATCC 204508 / S288c) GN=YHR020W PE=1 SV=1	YHI0_YEAST	LNQWNSVVR	505312
Band 3	Putative proline--tRNA ligase YHR020W OS=Saccharomyces cerevisiae (strain ATCC 204508 / S288c) GN=YHR020W PE=1 SV=1	YHI0_YEAST	NQVVVVR	2116140
Band 3	Putative proline--tRNA ligase YHR020W OS=Saccharomyces cerevisiae (strain ATCC 204508 / S288c) GN=YHR020W PE=1 SV=1	YHI0_YEAST	VIVNEWSGFVPALNK	648927
Band 3	Putative proline--tRNA ligase YHR020W OS=Saccharomyces cerevisiae (strain ATCC 204508 / S288c) GN=YHR020W PE=1 SV=1	YHI0_YEAST	VSQFQSVVIPVGITK	1442450
Band 3	Putative proline--tRNA ligase YHR020W OS=Saccharomyces cerevisiae (strain ATCC 204508 / S288c) GN=YHR020W PE=1 SV=1	YHI0_YEAST	YVVSFDELEAR	1222150
Band 3	Homocitrate synthase, cytosolic isozyme OS=Saccharomyces cerevisiae (strain ATCC 204508 / S288c) GN=LYS20 PE=1 SV=1	HOSC_YEAST	ALDDFGVDYIELTSPVASEQSR	28,556.4
Band 3	Homocitrate synthase, cytosolic isozyme OS=Saccharomyces cerevisiae (strain ATCC 204508 / S288c) GN=LYS20 PE=1 SV=1	HOSC_YEAST	EGEQFANAFFDTEK	74,619.4
Band 3	Keratin 19 OS=Mus musculus GN=Krt19 PE=2 SV=1	B1AQ78_CON-MOUSE	ALEQANGELEVK	180131
Band 3	Keratin 19 OS=Mus musculus GN=Krt19 PE=2 SV=1	B1AQ78_CON-MOUSE	ASYLDKVR	503337
Band 3	Keratin 19 OS=Mus musculus GN=Krt19 PE=2 SV=1	B1AQ78_CON-MOUSE	LAADDFR	5090280000000
Band 3	Keratin 19 OS=Mus musculus GN=Krt19 PE=2 SV=1	B1AQ78_CON-MOUSE	LASYLDK	8586500
Band 3	Keratin 19 OS=Mus musculus GN=Krt19 PE=2 SV=1	B1AQ78_CON-MOUSE	LASYLDKVR	4904740
Band 3	Keratin 19 OS=Mus musculus GN=Krt19 PE=2 SV=1	B1AQ78_CON-MOUSE	LEQEIATYR	679279
Band 3	Keratin 19 OS=Mus musculus GN=Krt19 PE=2 SV=1	B1AQ78_CON-MOUSE	LQIDNAR	199391
Band 3	Keratin 19 OS=Mus musculus GN=Krt19 PE=2 SV=1	B1AQ78_CON-MOUSE	VLDELTLAR	3173540
Band 3	T-complex protein 1 subunit delta OS=Saccharomyces cerevisiae (strain ATCC 204508 / S288c) GN=CCT4 PE=1 SV=2	TCPD_YEAST	GLIAGGGAPEIEISR	48,717.7
Band 3	T-complex protein 1 subunit delta OS=Saccharomyces cerevisiae (strain ATCC 204508 / S288c) GN=CCT4 PE=1 SV=2	TCPD_YEAST	LGSADLVEEIDSDGSK	42,814.2
Band 3	Keratin, type I cytoskeletal 17 OS=Homo sapiens GN=KRT17 PE=1 SV=2	K1C17_CON-HUMAN	ALEEANTELEVK	300916
Band 3	Keratin, type I cytoskeletal 17 OS=Homo sapiens GN=KRT17 PE=1 SV=2	K1C17_CON-HUMAN	ASLEGNLAETENR	37,430.8
Band 3	Keratin, type I cytoskeletal 17 OS=Homo sapiens GN=KRT17 PE=1 SV=2	K1C17_CON-HUMAN	ASYLDKVR	503337
Band 3	Keratin, type I cytoskeletal 17 OS=Homo sapiens GN=KRT17 PE=1 SV=2	K1C17_CON-HUMAN	ATMQNLNDR	29,188.5
Band 3	Keratin, type I cytoskeletal 17 OS=Homo sapiens GN=KRT17 PE=1 SV=2	K1C17_CON-HUMAN	EVATNSELVQSGK	2783990
Band 3	Keratin, type I cytoskeletal 17 OS=Homo sapiens GN=KRT17 PE=1 SV=2	K1C17_CON-HUMAN	EVQDGKVISSREQVHQTTR	202130
Band 3	Keratin, type I cytoskeletal 17 OS=Homo sapiens GN=KRT17 PE=1 SV=2	K1C17_CON-HUMAN	GQVGGEINVEMDAAPGVDLSR	319950
Band 3	Keratin, type I cytoskeletal 17 OS=Homo sapiens GN=KRT17 PE=1 SV=2	K1C17_CON-HUMAN	ILNEMRDQYEK	1581150
Band 3	Keratin, type I cytoskeletal 17 OS=Homo sapiens GN=KRT17 PE=1 SV=2	K1C17_CON-HUMAN	ILTATVDNANILLQIDNAR	55,463.7
Band 3	Keratin, type I cytoskeletal 17 OS=Homo sapiens GN=KRT17 PE=1 SV=2	K1C17_CON-HUMAN	LAADDFR	5090280000000
Band 3	Keratin, type I cytoskeletal 17 OS=Homo sapiens GN=KRT17 PE=1 SV=2	K1C17_CON-HUMAN	LASYLDK	8586500
Band 3	Keratin, type I cytoskeletal 17 OS=Homo sapiens GN=KRT17 PE=1 SV=2	K1C17_CON-HUMAN	LASYLDKVR	4904740
Band 3	Keratin, type I cytoskeletal 17 OS=Homo sapiens GN=KRT17 PE=1 SV=2	K1C17_CON-HUMAN	LEQEIATYR	679279
Band 3	Keratin, type I cytoskeletal 17 OS=Homo sapiens GN=KRT17 PE=1 SV=2	K1C17_CON-HUMAN	LEQEIATYRR	174393
Band 3	Keratin, type I cytoskeletal 17 OS=Homo sapiens GN=KRT17 PE=1 SV=2	K1C17_CON-HUMAN	LQIDNAR	199391
Band 3	Keratin, type I cytoskeletal 17 OS=Homo sapiens GN=KRT17 PE=1 SV=2	K1C17_CON-HUMAN	NHEEEMNALR	1881200
Band 3	Keratin, type I cytoskeletal 17 OS=Homo sapiens GN=KRT17 PE=1 SV=2	K1C17_CON-HUMAN	QFTSSSSIK	272747
Band 3	Keratin, type I cytoskeletal 17 OS=Homo sapiens GN=KRT17 PE=1 SV=2	K1C17_CON-HUMAN	SEISELR	780429
Band 3	Keratin, type I cytoskeletal 17 OS=Homo sapiens GN=KRT17 PE=1 SV=2	K1C17_CON-HUMAN	SEISELRR	675330
Band 3	Keratin, type I cytoskeletal 17 OS=Homo sapiens GN=KRT17 PE=1 SV=2	K1C17_CON-HUMAN	TEELNREVATNSELVQSGK	267170
Band 3	Keratin, type I cytoskeletal 17 OS=Homo sapiens GN=KRT17 PE=1 SV=2	K1C17_CON-HUMAN	TIEELQNK	354009
Band 3	Keratin, type I cytoskeletal 17 OS=Homo sapiens GN=KRT17 PE=1 SV=2	K1C17_CON-HUMAN	TKFETEQALR	136508
Band 3	Keratin, type I cytoskeletal 17 OS=Homo sapiens GN=KRT17 PE=1 SV=2	K1C17_CON-HUMAN	VLDELTLAR	3173540
Band 3	Nucleolar protein 56 OS=Saccharomyces cerevisiae (strain ATCC 204508 / S288c) GN=NOP56 PE=1 SV=1	NOP56_YEAST	IDNYSEEPSNVFGSVLK	45,273.8
Band 3	Nucleolar protein 56 OS=Saccharomyces cerevisiae (strain ATCC 204508 / S288c) GN=NOP56 PE=1 SV=1	NOP56_YEAST	LQQDDIGSR	110770
Band 3	Plakophilin-1 OS=Homo sapiens GN=PKP1 PE=1 SV=2	PKP1_CON-HUMAN	LDAEVPTR	177342
Band 3	Plakophilin-1 OS=Homo sapiens GN=PKP1 PE=1 SV=2	PKP1_CON-HUMAN	SPNQNVQQAAAGALR	59,467.5
Band 3	Keratin, type II cytoskeletal 2 epidermal OS=Homo sapiens GN=KRT2 PE=1 SV=2	K22E_CON-HUMAN	AAFGGSGGRGSSSGGGYSSGSSSYGSGGR	348209
Band 3	Keratin, type II cytoskeletal 2 epidermal OS=Homo sapiens GN=KRT2 PE=1 SV=2	K22E_CON-HUMAN	AQEREQIKTLNNK	148831
Band 3	Keratin, type II cytoskeletal 2 epidermal OS=Homo sapiens GN=KRT2 PE=1 SV=2	K22E_CON-HUMAN	AQYEEIAQR	2338990000000
Band 3	Keratin, type II cytoskeletal 2 epidermal OS=Homo sapiens GN=KRT2 PE=1 SV=2	K22E_CON-HUMAN	DVDNAYMIK	6551860
Band 3	Keratin, type II cytoskeletal 2 epidermal OS=Homo sapiens GN=KRT2 PE=1 SV=2	K22E_CON-HUMAN	DYQELMNVK	510478
Band 3	Keratin, type II cytoskeletal 2 epidermal OS=Homo sapiens GN=KRT2 PE=1 SV=2	K22E_CON-HUMAN	FASFIDK	120561
Band 3	Keratin, type II cytoskeletal 2 epidermal OS=Homo sapiens GN=KRT2 PE=1 SV=2	K22E_CON-HUMAN	FASFIDKVR	488523
Band 3	Keratin, type II cytoskeletal 2 epidermal OS=Homo sapiens GN=KRT2 PE=1 SV=2	K22E_CON-HUMAN	FLEQQNQVLQTK	2439850000000
Band 3	Keratin, type II cytoskeletal 2 epidermal OS=Homo sapiens GN=KRT2 PE=1 SV=2	K22E_CON-HUMAN	GFSSGSAVVSGGSR	5546030000000
Band 3	Keratin, type II cytoskeletal 2 epidermal OS=Homo sapiens GN=KRT2 PE=1 SV=2	K22E_CON-HUMAN	GFSSGSAVVSGGSRR	552050000000
Band 3	Keratin, type II cytoskeletal 2 epidermal OS=Homo sapiens GN=KRT2 PE=1 SV=2	K22E_CON-HUMAN	GGGFGGGSSFGGGSGFSGGGFGGGGFGGGR	4846070000000
Band 3	Keratin, type II cytoskeletal 2 epidermal OS=Homo sapiens GN=KRT2 PE=1 SV=2	K22E_CON-HUMAN	GGGGGFGAAGGFGGR	111510
Band 3	Keratin, type II cytoskeletal 2 epidermal OS=Homo sapiens GN=KRT2 PE=1 SV=2	K22E_CON-HUMAN	GGGGGGFRGFSSGSAVVSGGSR	1408440
Band 3	Keratin, type II cytoskeletal 2 epidermal OS=Homo sapiens GN=KRT2 PE=1 SV=2	K22E_CON-HUMAN	GGGGGGFRGFSSGSAVVSGGSRR	263301
Band 3	Keratin, type II cytoskeletal 2 epidermal OS=Homo sapiens GN=KRT2 PE=1 SV=2	K22E_CON-HUMAN	GGSGGGGSISGGGYGSGGGSGGR	2224520
Band 3	Keratin, type II cytoskeletal 2 epidermal OS=Homo sapiens GN=KRT2 PE=1 SV=2	K22E_CON-HUMAN	GGSISGGGYGSGGGK	1674740000000
Band 3	Keratin, type II cytoskeletal 2 epidermal OS=Homo sapiens GN=KRT2 PE=1 SV=2	K22E_CON-HUMAN	GGSSSGGGYGSGGGGSSSVK	264793
Band 3	Keratin, type II cytoskeletal 2 epidermal OS=Homo sapiens GN=KRT2 PE=1 SV=2	K22E_CON-HUMAN	GSSSGGGYSSGSSSYGSGGR	5510230
Band 3	Keratin, type II cytoskeletal 2 epidermal OS=Homo sapiens GN=KRT2 PE=1 SV=2	K22E_CON-HUMAN	HGGGGGGFGGGGFGSR	9718090000000
Band 3	Keratin, type II cytoskeletal 2 epidermal OS=Homo sapiens GN=KRT2 PE=1 SV=2	K22E_CON-HUMAN	IEISELNR	791646
Band 3	Keratin, type II cytoskeletal 2 epidermal OS=Homo sapiens GN=KRT2 PE=1 SV=2	K22E_CON-HUMAN	ISVAGGGGGFGAAGGFGGR	107896
Band 3	Keratin, type II cytoskeletal 2 epidermal OS=Homo sapiens GN=KRT2 PE=1 SV=2	K22E_CON-HUMAN	KVDPEIQNVK	42,861.9
Band 3	Keratin, type II cytoskeletal 2 epidermal OS=Homo sapiens GN=KRT2 PE=1 SV=2	K22E_CON-HUMAN	KYEDEINKR	3110280000000
Band 3	Keratin, type II cytoskeletal 2 epidermal OS=Homo sapiens GN=KRT2 PE=1 SV=2	K22E_CON-HUMAN	LALDVEIATYR	122391
Band 3	Keratin, type II cytoskeletal 2 epidermal OS=Homo sapiens GN=KRT2 PE=1 SV=2	K22E_CON-HUMAN	LNDLEEALQQAK	421183
Band 3	Keratin, type II cytoskeletal 2 epidermal OS=Homo sapiens GN=KRT2 PE=1 SV=2	K22E_CON-HUMAN	LQGEIAHVK	2175770
Band 3	Keratin, type II cytoskeletal 2 epidermal OS=Homo sapiens GN=KRT2 PE=1 SV=2	K22E_CON-HUMAN	MSGDLSSNVTVSVTSSTISSNVASK	987725
Band 3	Keratin, type II cytoskeletal 2 epidermal OS=Homo sapiens GN=KRT2 PE=1 SV=2	K22E_CON-HUMAN	NLDLDSIIAEVK	1230890000000
Band 3	Keratin, type II cytoskeletal 2 epidermal OS=Homo sapiens GN=KRT2 PE=1 SV=2	K22E_CON-HUMAN	NVKVDPEIQNVK	3086810
Band 3	Keratin, type II cytoskeletal 2 epidermal OS=Homo sapiens GN=KRT2 PE=1 SV=2	K22E_CON-HUMAN	NVQDAIADAEQR	2294550
Band 3	Keratin, type II cytoskeletal 2 epidermal OS=Homo sapiens GN=KRT2 PE=1 SV=2	K22E_CON-HUMAN	PEIQNVK	2804950
Band 3	Keratin, type II cytoskeletal 2 epidermal OS=Homo sapiens GN=KRT2 PE=1 SV=2	K22E_CON-HUMAN	QSGSRGGSGGGGSISGGGYGSGGGSGGR	1730620
Band 3	Keratin, type II cytoskeletal 2 epidermal OS=Homo sapiens GN=KRT2 PE=1 SV=2	K22E_CON-HUMAN	RGFSSGSAVVSGGSR	168812
Band 3	Keratin, type II cytoskeletal 2 epidermal OS=Homo sapiens GN=KRT2 PE=1 SV=2	K22E_CON-HUMAN	SGGGFGGGGFGGGR	109485
Band 3	Keratin, type II cytoskeletal 2 epidermal OS=Homo sapiens GN=KRT2 PE=1 SV=2	K22E_CON-HUMAN	SGSAVVSGGSRR	780063
Band 3	Keratin, type II cytoskeletal 2 epidermal OS=Homo sapiens GN=KRT2 PE=1 SV=2	K22E_CON-HUMAN	SISISVAGGGGGFGAAGGFGGR	1343480000000
Band 3	Keratin, type II cytoskeletal 2 epidermal OS=Homo sapiens GN=KRT2 PE=1 SV=2	K22E_CON-HUMAN	SKEEAEALYHSK	7642070
Band 3	Keratin, type II cytoskeletal 2 epidermal OS=Homo sapiens GN=KRT2 PE=1 SV=2	K22E_CON-HUMAN	SLVGLGGTK	10076400000000
Band 3	Keratin, type II cytoskeletal 2 epidermal OS=Homo sapiens GN=KRT2 PE=1 SV=2	K22E_CON-HUMAN	SVAGGGGGFGAAGGFGGR	138320
Band 3	Keratin, type II cytoskeletal 2 epidermal OS=Homo sapiens GN=KRT2 PE=1 SV=2	K22E_CON-HUMAN	TAAENDFVTLK	2850080
Band 3	Keratin, type II cytoskeletal 2 epidermal OS=Homo sapiens GN=KRT2 PE=1 SV=2	K22E_CON-HUMAN	TAAENDFVTLKK	5728330000000
Band 3	Keratin, type II cytoskeletal 2 epidermal OS=Homo sapiens GN=KRT2 PE=1 SV=2	K22E_CON-HUMAN	TSQNSELNNMQDLVEDYK	147622
Band 3	Keratin, type II cytoskeletal 2 epidermal OS=Homo sapiens GN=KRT2 PE=1 SV=2	K22E_CON-HUMAN	TSQNSELNNMQDLVEDYKK	1274020000000
Band 3	Keratin, type II cytoskeletal 2 epidermal OS=Homo sapiens GN=KRT2 PE=1 SV=2	K22E_CON-HUMAN	VAGGGGGFGAAGGFGGR	315793
Band 3	Keratin, type II cytoskeletal 2 epidermal OS=Homo sapiens GN=KRT2 PE=1 SV=2	K22E_CON-HUMAN	VDLLNQEIEFLK	2362960
Band 3	Keratin, type II cytoskeletal 2 epidermal OS=Homo sapiens GN=KRT2 PE=1 SV=2	K22E_CON-HUMAN	VDPEIQNVK	4308850000000
Band 3	Keratin, type II cytoskeletal 2 epidermal OS=Homo sapiens GN=KRT2 PE=1 SV=2	K22E_CON-HUMAN	VDPEIQNVKAQER	797663
Band 3	Keratin, type II cytoskeletal 2 epidermal OS=Homo sapiens GN=KRT2 PE=1 SV=2	K22E_CON-HUMAN	VDPEIQNVKAQEREQIK	479679
Band 3	Keratin, type II cytoskeletal 2 epidermal OS=Homo sapiens GN=KRT2 PE=1 SV=2	K22E_CON-HUMAN	VGLGGTK	3200860
Band 3	Keratin, type II cytoskeletal 2 epidermal OS=Homo sapiens GN=KRT2 PE=1 SV=2	K22E_CON-HUMAN	VLYDAEISQIHQSVTDTNVILSMDNSR	2683830
Band 3	Keratin, type II cytoskeletal 2 epidermal OS=Homo sapiens GN=KRT2 PE=1 SV=2	K22E_CON-HUMAN	YEDEINKR	1929950
Band 3	Keratin, type II cytoskeletal 2 epidermal OS=Homo sapiens GN=KRT2 PE=1 SV=2	K22E_CON-HUMAN	YEELQVTVGR	2489110
Band 3	Keratin, type II cytoskeletal 2 epidermal OS=Homo sapiens GN=KRT2 PE=1 SV=2	K22E_CON-HUMAN	YGSGGGSKGGSISGGGYGSGGGK	2929850
Band 3	Keratin, type II cytoskeletal 2 epidermal OS=Homo sapiens GN=KRT2 PE=1 SV=2	K22E_CON-HUMAN	YLDGLTAER	1270480000000
Band 3	Poly(A) ribonuclease POP2 OS=Saccharomyces cerevisiae (strain ATCC 204508 / S288c) GN=POP2 PE=1 SV=2	POP2_YEAST	VLAVGGEQFFSQR	72,605.3
Band 3	Keratin, type II cytoskeletal 6A OS=Mus musculus GN=Krt6a PE=2 SV=3	K2C6A_CON-MOUSE	DVDAAYMNK	518263
Band 3	Keratin, type II cytoskeletal 6A OS=Mus musculus GN=Krt6a PE=2 SV=3	K2C6A_CON-MOUSE	FASFIDK	120561
Band 3	Keratin, type II cytoskeletal 6A OS=Mus musculus GN=Krt6a PE=2 SV=3	K2C6A_CON-MOUSE	FASFIDKVR	488523
Band 3	Keratin, type II cytoskeletal 6A OS=Mus musculus GN=Krt6a PE=2 SV=3	K2C6A_CON-MOUSE	GRLDSELR	2744080
Band 3	Keratin, type II cytoskeletal 6A OS=Mus musculus GN=Krt6a PE=2 SV=3	K2C6A_CON-MOUSE	KYEDEINKR	3110280000000
Band 3	Keratin, type II cytoskeletal 6A OS=Mus musculus GN=Krt6a PE=2 SV=3	K2C6A_CON-MOUSE	LALDVEIATYR	122391
Band 3	Keratin, type II cytoskeletal 6A OS=Mus musculus GN=Krt6a PE=2 SV=3	K2C6A_CON-MOUSE	QEIAEINR	855320
Band 3	Keratin, type II cytoskeletal 6A OS=Mus musculus GN=Krt6a PE=2 SV=3	K2C6A_CON-MOUSE	SLDLDSIIAEVK	2741380000000
Band 3	Keratin, type II cytoskeletal 6A OS=Mus musculus GN=Krt6a PE=2 SV=3	K2C6A_CON-MOUSE	SRAEAESWYQTK	148931
Band 3	Keratin, type II cytoskeletal 6A OS=Mus musculus GN=Krt6a PE=2 SV=3	K2C6A_CON-MOUSE	TAAENEFVTLK	389635
Band 3	Keratin, type II cytoskeletal 6A OS=Mus musculus GN=Krt6a PE=2 SV=3	K2C6A_CON-MOUSE	TAAENEFVTLKK	1579490
Band 3	Keratin, type II cytoskeletal 6A OS=Mus musculus GN=Krt6a PE=2 SV=3	K2C6A_CON-MOUSE	YEDEINKR	1929950
Band 3	Keratin, type II cytoskeletal 6A OS=Mus musculus GN=Krt6a PE=2 SV=3	K2C6A_CON-MOUSE	YEELQVTAGR	710840
Band 3	ATP-dependent RNA helicase DBP3 OS=Saccharomyces cerevisiae (strain ATCC 204508 / S288c) GN=DBP3 PE=1 SV=2	DBP3_YEAST	DVVGVAETGSGK	158411
Band 3	ATP-dependent RNA helicase DBP3 OS=Saccharomyces cerevisiae (strain ATCC 204508 / S288c) GN=DBP3 PE=1 SV=2	DBP3_YEAST	SQVVVATPGR	101953
Band 3	S-adenosylmethionine synthase 2 OS=Saccharomyces cerevisiae (strain ATCC 204508 / S288c) GN=SAM2 PE=1 SV=3	METK2_YEAST	DMLDENTKYFIQPSGR	603519
Band 3	S-adenosylmethionine synthase 2 OS=Saccharomyces cerevisiae (strain ATCC 204508 / S288c) GN=SAM2 PE=1 SV=3	METK2_YEAST	FVIGGPQGDAGLTGR	4185730
Band 3	S-adenosylmethionine synthase 2 OS=Saccharomyces cerevisiae (strain ATCC 204508 / S288c) GN=SAM2 PE=1 SV=3	METK2_YEAST	FVIGGPQGDAGLTGRK	837436
Band 3	S-adenosylmethionine synthase 2 OS=Saccharomyces cerevisiae (strain ATCC 204508 / S288c) GN=SAM2 PE=1 SV=3	METK2_YEAST	IIVDAYGGASSVGGGAFSGK	203322
Band 3	S-adenosylmethionine synthase 2 OS=Saccharomyces cerevisiae (strain ATCC 204508 / S288c) GN=SAM2 PE=1 SV=3	METK2_YEAST	LNMAMADAR	185439
Band 3	S-adenosylmethionine synthase 2 OS=Saccharomyces cerevisiae (strain ATCC 204508 / S288c) GN=SAM2 PE=1 SV=3	METK2_YEAST	NFDLRPGVLVK	236952
Band 3	S-adenosylmethionine synthase 2 OS=Saccharomyces cerevisiae (strain ATCC 204508 / S288c) GN=SAM2 PE=1 SV=3	METK2_YEAST	YFIQPSGR	2491260
Band 3	Actin OS=Saccharomyces cerevisiae (strain ATCC 204508 / S288c) GN=ACT1 PE=1 SV=1	ACT_YEAST	AGFAGDDAPR	1746450
Band 3	Actin OS=Saccharomyces cerevisiae (strain ATCC 204508 / S288c) GN=ACT1 PE=1 SV=1	ACT_YEAST	IIAPPER	286809
Band 3	Actin OS=Saccharomyces cerevisiae (strain ATCC 204508 / S288c) GN=ACT1 PE=1 SV=1	ACT_YEAST	SYELPDGQVITIGNER	195761
Band 3	Keratin, type I cytoskeletal 14 OS=Homo sapiens GN=KRT14 PE=1 SV=4	K1C14_CON-HUMAN	ALEEANADLEVK	3118010
Band 3	Keratin, type I cytoskeletal 14 OS=Homo sapiens GN=KRT14 PE=1 SV=4	K1C14_CON-HUMAN	APSTYGGGLSVSSSR	3390270
Band 3	Keratin, type I cytoskeletal 14 OS=Homo sapiens GN=KRT14 PE=1 SV=4	K1C14_CON-HUMAN	ASLENSLEETK	636983
Band 3	Keratin, type I cytoskeletal 14 OS=Homo sapiens GN=KRT14 PE=1 SV=4	K1C14_CON-HUMAN	ASLENSLEETKGR	442873
Band 3	Keratin, type I cytoskeletal 14 OS=Homo sapiens GN=KRT14 PE=1 SV=4	K1C14_CON-HUMAN	ASYLDKVR	503337
Band 3	Keratin, type I cytoskeletal 14 OS=Homo sapiens GN=KRT14 PE=1 SV=4	K1C14_CON-HUMAN	DAEEWFFTK	446898
Band 3	Keratin, type I cytoskeletal 14 OS=Homo sapiens GN=KRT14 PE=1 SV=4	K1C14_CON-HUMAN	EVATNSELVQSGK	2783990
Band 3	Keratin, type I cytoskeletal 14 OS=Homo sapiens GN=KRT14 PE=1 SV=4	K1C14_CON-HUMAN	GQVGGDVNVEMDAAPGVDLSR	3559230
Band 3	Keratin, type I cytoskeletal 14 OS=Homo sapiens GN=KRT14 PE=1 SV=4	K1C14_CON-HUMAN	ILNEMRDQYEK	1581150
Band 3	Keratin, type I cytoskeletal 14 OS=Homo sapiens GN=KRT14 PE=1 SV=4	K1C14_CON-HUMAN	ILTATVDNANVLLQIDNAR	635898
Band 3	Keratin, type I cytoskeletal 14 OS=Homo sapiens GN=KRT14 PE=1 SV=4	K1C14_CON-HUMAN	LAADDFR	5090280000000
Band 3	Keratin, type I cytoskeletal 14 OS=Homo sapiens GN=KRT14 PE=1 SV=4	K1C14_CON-HUMAN	LASYLDK	8586500
Band 3	Keratin, type I cytoskeletal 14 OS=Homo sapiens GN=KRT14 PE=1 SV=4	K1C14_CON-HUMAN	LASYLDKVR	4904740
Band 3	Keratin, type I cytoskeletal 14 OS=Homo sapiens GN=KRT14 PE=1 SV=4	K1C14_CON-HUMAN	LEQEIATYR	679279
Band 3	Keratin, type I cytoskeletal 14 OS=Homo sapiens GN=KRT14 PE=1 SV=4	K1C14_CON-HUMAN	LEQEIATYRR	174393
Band 3	Keratin, type I cytoskeletal 14 OS=Homo sapiens GN=KRT14 PE=1 SV=4	K1C14_CON-HUMAN	LLEGEDAHLSSSQFSSGSQSSR	387276
Band 3	Keratin, type I cytoskeletal 14 OS=Homo sapiens GN=KRT14 PE=1 SV=4	K1C14_CON-HUMAN	LQIDNAR	199391
Band 3	Keratin, type I cytoskeletal 14 OS=Homo sapiens GN=KRT14 PE=1 SV=4	K1C14_CON-HUMAN	MSVEADINGLRR	1687040
Band 3	Keratin, type I cytoskeletal 14 OS=Homo sapiens GN=KRT14 PE=1 SV=4	K1C14_CON-HUMAN	NHEEEMNALR	1881200
Band 3	Keratin, type I cytoskeletal 14 OS=Homo sapiens GN=KRT14 PE=1 SV=4	K1C14_CON-HUMAN	SEISELR	780429
Band 3	Keratin, type I cytoskeletal 14 OS=Homo sapiens GN=KRT14 PE=1 SV=4	K1C14_CON-HUMAN	SEISELRR	675330
Band 3	Keratin, type I cytoskeletal 14 OS=Homo sapiens GN=KRT14 PE=1 SV=4	K1C14_CON-HUMAN	TEELNREVATNSELVQSGK	267170
Band 3	Keratin, type I cytoskeletal 14 OS=Homo sapiens GN=KRT14 PE=1 SV=4	K1C14_CON-HUMAN	TKYETELNLR	1563670
Band 3	Keratin, type I cytoskeletal 14 OS=Homo sapiens GN=KRT14 PE=1 SV=4	K1C14_CON-HUMAN	TMQNLEIELQSQLSMK	170673
Band 3	Keratin, type I cytoskeletal 14 OS=Homo sapiens GN=KRT14 PE=1 SV=4	K1C14_CON-HUMAN	VLDELTLAR	3173540
Band 3	Keratin, type I cytoskeletal 14 OS=Homo sapiens GN=KRT14 PE=1 SV=4	K1C14_CON-HUMAN	VTMQNLNDR	3385770000000
Band 3	Keratin, type I cytoskeletal 14 OS=Homo sapiens GN=KRT14 PE=1 SV=4	K1C14_CON-HUMAN	VTMQNLNDRLASYLDKVR	296213
Band 3	Uncharacterized protein OS=Homo sapiens GN=KRT15 PE=4 SV=1	E0CX14_CON-HUMAN,K1C15_CON-HUMAN	ALEEANADLEVK	3118010
Band 3	Uncharacterized protein OS=Homo sapiens GN=KRT15 PE=4 SV=1	E0CX14_CON-HUMAN,K1C15_CON-HUMAN	ASYLDKVR	503337
Band 3	Uncharacterized protein OS=Homo sapiens GN=KRT15 PE=4 SV=1	E0CX14_CON-HUMAN,K1C15_CON-HUMAN	LAADDFR	5090280000000
Band 3	Uncharacterized protein OS=Homo sapiens GN=KRT15 PE=4 SV=1	E0CX14_CON-HUMAN,K1C15_CON-HUMAN	LASYLDK	8586500
Band 3	Uncharacterized protein OS=Homo sapiens GN=KRT15 PE=4 SV=1	E0CX14_CON-HUMAN,K1C15_CON-HUMAN	LASYLDKVR	4904740
Band 3	Uncharacterized protein OS=Homo sapiens GN=KRT15 PE=4 SV=1	E0CX14_CON-HUMAN,K1C15_CON-HUMAN	LEQEIATYR	679279
Band 3	Uncharacterized protein OS=Homo sapiens GN=KRT15 PE=4 SV=1	E0CX14_CON-HUMAN,K1C15_CON-HUMAN	TMQELEIELQSQLSMK	200318
Band 3	Uncharacterized protein OS=Homo sapiens GN=KRT15 PE=4 SV=1	E0CX14_CON-HUMAN,K1C15_CON-HUMAN	VLDELTLAR	3173540
Band 3	Keratin, type I cytoskeletal 9 OS=Homo sapiens GN=KRT9 PE=1 SV=3	K1C9_CON-HUMAN	DIENQYETQITQIEHEVSSSGQEVQSSAK	3311090
Band 3	Keratin, type I cytoskeletal 9 OS=Homo sapiens GN=KRT9 PE=1 SV=3	K1C9_CON-HUMAN	EGGQEDFESSGAGK	24,449.9
Band 3	Keratin, type I cytoskeletal 9 OS=Homo sapiens GN=KRT9 PE=1 SV=3	K1C9_CON-HUMAN	EIETYHNLLEGGQEDFESSGAGK	3342380
Band 3	Keratin, type I cytoskeletal 9 OS=Homo sapiens GN=KRT9 PE=1 SV=3	K1C9_CON-HUMAN	FEMEQNLR	1967470
Band 3	Keratin, type I cytoskeletal 9 OS=Homo sapiens GN=KRT9 PE=1 SV=3	K1C9_CON-HUMAN	FSSSGGGGGGGRFSSSSGYGGGSSR	24,665.9
Band 3	Keratin, type I cytoskeletal 9 OS=Homo sapiens GN=KRT9 PE=1 SV=3	K1C9_CON-HUMAN	FSSSSGYGGGSSR	3658460000000
Band 3	Keratin, type I cytoskeletal 9 OS=Homo sapiens GN=KRT9 PE=1 SV=3	K1C9_CON-HUMAN	GGEEASGSGGGYGGGSGKSSHS	36,570.4
Band 3	Keratin, type I cytoskeletal 9 OS=Homo sapiens GN=KRT9 PE=1 SV=3	K1C9_CON-HUMAN	GGGGGGGLGSGGSIR	1746350
Band 3	Keratin, type I cytoskeletal 9 OS=Homo sapiens GN=KRT9 PE=1 SV=3	K1C9_CON-HUMAN	GGGGSFGYSYGGGSGGGFSASSLGGGFGGGSR	4214470
Band 3	Keratin, type I cytoskeletal 9 OS=Homo sapiens GN=KRT9 PE=1 SV=3	K1C9_CON-HUMAN	GGSGGSHGGGSGFGGESGGSYGGGEEASGSGGGYGGGSGK	5562380
Band 3	Keratin, type I cytoskeletal 9 OS=Homo sapiens GN=KRT9 PE=1 SV=3	K1C9_CON-HUMAN	GGSGGSYGGGGSGGGYGGGSGSR	134550000000
Band 3	Keratin, type I cytoskeletal 9 OS=Homo sapiens GN=KRT9 PE=1 SV=3	K1C9_CON-HUMAN	GSRGGSGGSYGGGGSGGGYGGGSGSR	12,944.4
Band 3	Keratin, type I cytoskeletal 9 OS=Homo sapiens GN=KRT9 PE=1 SV=3	K1C9_CON-HUMAN	HGVQELEIELQSQLSK	2421890
Band 3	Keratin, type I cytoskeletal 9 OS=Homo sapiens GN=KRT9 PE=1 SV=3	K1C9_CON-HUMAN	HGVQELEIELQSQLSKK	121069
Band 3	Keratin, type I cytoskeletal 9 OS=Homo sapiens GN=KRT9 PE=1 SV=3	K1C9_CON-HUMAN	IGLGGRGGSGGSYGR	771062
Band 3	Keratin, type I cytoskeletal 9 OS=Homo sapiens GN=KRT9 PE=1 SV=3	K1C9_CON-HUMAN	IKFEMEQNLR	199860000000
Band 3	Keratin, type I cytoskeletal 9 OS=Homo sapiens GN=KRT9 PE=1 SV=3	K1C9_CON-HUMAN	IQDWYDK	786247
Band 3	Keratin, type I cytoskeletal 9 OS=Homo sapiens GN=KRT9 PE=1 SV=3	K1C9_CON-HUMAN	IQDWYDKK	183544
Band 3	Keratin, type I cytoskeletal 9 OS=Homo sapiens GN=KRT9 PE=1 SV=3	K1C9_CON-HUMAN	LASYLDK	8586500
Band 3	Keratin, type I cytoskeletal 9 OS=Homo sapiens GN=KRT9 PE=1 SV=3	K1C9_CON-HUMAN	LASYLDKVQALEEANNDLENK	45,611.3
Band 3	Keratin, type I cytoskeletal 9 OS=Homo sapiens GN=KRT9 PE=1 SV=3	K1C9_CON-HUMAN	MTLDDFR	194510000000
Band 3	Keratin, type I cytoskeletal 9 OS=Homo sapiens GN=KRT9 PE=1 SV=3	K1C9_CON-HUMAN	QEYEQLIAK	2232300
Band 3	Keratin, type I cytoskeletal 9 OS=Homo sapiens GN=KRT9 PE=1 SV=3	K1C9_CON-HUMAN	QFSSSYLSR	1069920
Band 3	Keratin, type I cytoskeletal 9 OS=Homo sapiens GN=KRT9 PE=1 SV=3	K1C9_CON-HUMAN	QGVDADINGLR	1622070000000
Band 3	Keratin, type I cytoskeletal 9 OS=Homo sapiens GN=KRT9 PE=1 SV=3	K1C9_CON-HUMAN	QVLDNLTMEK	1752350000000
Band 3	Keratin, type I cytoskeletal 9 OS=Homo sapiens GN=KRT9 PE=1 SV=3	K1C9_CON-HUMAN	RSGGGGGGGLGSGGSIR	1776510
Band 3	Keratin, type I cytoskeletal 9 OS=Homo sapiens GN=KRT9 PE=1 SV=3	K1C9_CON-HUMAN	SASSLGGGFGGGSR	101901
Band 3	Keratin, type I cytoskeletal 9 OS=Homo sapiens GN=KRT9 PE=1 SV=3	K1C9_CON-HUMAN	SGGGGGGGLGSGGSIR	2801280000000
Band 3	Keratin, type I cytoskeletal 9 OS=Homo sapiens GN=KRT9 PE=1 SV=3	K1C9_CON-HUMAN	SGGGGGGGLGSGGSIRSS	38,094.3
Band 3	Keratin, type I cytoskeletal 9 OS=Homo sapiens GN=KRT9 PE=1 SV=3	K1C9_CON-HUMAN	SGGGGGGGLGSGGSIRSSYSR	46,244.5
Band 3	Keratin, type I cytoskeletal 9 OS=Homo sapiens GN=KRT9 PE=1 SV=3	K1C9_CON-HUMAN	SGGSGGGHSGGSGGNYGGGSGSGGGSGGGYGGGSGSR	13,589.1
Band 3	Keratin, type I cytoskeletal 9 OS=Homo sapiens GN=KRT9 PE=1 SV=3	K1C9_CON-HUMAN	SLGGGFGGGSR	1165650
Band 3	Keratin, type I cytoskeletal 9 OS=Homo sapiens GN=KRT9 PE=1 SV=3	K1C9_CON-HUMAN	SRSGGGGGGGLGSGGSIR	4995860
Band 3	Keratin, type I cytoskeletal 9 OS=Homo sapiens GN=KRT9 PE=1 SV=3	K1C9_CON-HUMAN	STMQELNSR	1254860000000
Band 3	Keratin, type I cytoskeletal 9 OS=Homo sapiens GN=KRT9 PE=1 SV=3	K1C9_CON-HUMAN	SYGGGSGGGFSASSLGGGFGGGSR	116017
Band 3	Keratin, type I cytoskeletal 9 OS=Homo sapiens GN=KRT9 PE=1 SV=3	K1C9_CON-HUMAN	TLLDIDNTR	1920090000000
Band 3	Keratin, type I cytoskeletal 9 OS=Homo sapiens GN=KRT9 PE=1 SV=3	K1C9_CON-HUMAN	TLNDMRQEYEQLIAK	8392870
Band 3	Keratin, type I cytoskeletal 9 OS=Homo sapiens GN=KRT9 PE=1 SV=3	K1C9_CON-HUMAN	VQALEEANNDLENK	673777
Band 3	Heat shock protein SSA1 OS=Saccharomyces cerevisiae (strain ATCC 204508 / S288c) GN=SSA1 PE=1 SV=4	HSP71_YEAST	ATAGDTHLGGEDFDNR	162026
Band 3	Heat shock protein SSA1 OS=Saccharomyces cerevisiae (strain ATCC 204508 / S288c) GN=SSA1 PE=1 SV=4	HSP71_YEAST	FKEEDEKESQR	194596
Band 3	Heat shock protein SSA1 OS=Saccharomyces cerevisiae (strain ATCC 204508 / S288c) GN=SSA1 PE=1 SV=4	HSP71_YEAST	IINEPTAAAIAYGLDKK	184148
Band 3	Heat shock protein SSA1 OS=Saccharomyces cerevisiae (strain ATCC 204508 / S288c) GN=SSA1 PE=1 SV=4	HSP71_YEAST	LDKSQVDEIVLVGGSTR	104609
Band 3	Heat shock protein SSA1 OS=Saccharomyces cerevisiae (strain ATCC 204508 / S288c) GN=SSA1 PE=1 SV=4	HSP71_YEAST	NQLESIAYSLK	424960
Band 3	Heat shock protein SSA1 OS=Saccharomyces cerevisiae (strain ATCC 204508 / S288c) GN=SSA1 PE=1 SV=4	HSP71_YEAST	SINPDEAVAYGAAVQAAILTGDESSK	42,172.0
Band 3	Heat shock protein SSA1 OS=Saccharomyces cerevisiae (strain ATCC 204508 / S288c) GN=SSA1 PE=1 SV=4	HSP71_YEAST	TTPSFVAFTDTER	80,505.6
Band 3	Heat shock protein SSA1 OS=Saccharomyces cerevisiae (strain ATCC 204508 / S288c) GN=SSA1 PE=1 SV=4	HSP71_YEAST	VNDAVVTVPAYFNDSQR	115456
Band 3	Keratin, type II cytoskeletal 1 OS=Homo sapiens GN=KRT1 PE=1 SV=6	K2C1_CON-HUMAN	AEAESLYQSK	7804910
Band 3	Keratin, type II cytoskeletal 1 OS=Homo sapiens GN=KRT1 PE=1 SV=6	K2C1_CON-HUMAN	AEAESLYQSKYEELQITAGR	4417450
Band 3	Keratin, type II cytoskeletal 1 OS=Homo sapiens GN=KRT1 PE=1 SV=6	K2C1_CON-HUMAN	AQYEDIAQK	9335650000000
Band 3	Keratin, type II cytoskeletal 1 OS=Homo sapiens GN=KRT1 PE=1 SV=6	K2C1_CON-HUMAN	AQYEDIAQKSK	1062580
Band 3	Keratin, type II cytoskeletal 1 OS=Homo sapiens GN=KRT1 PE=1 SV=6	K2C1_CON-HUMAN	DVDGAYMTK	1529650000000
Band 3	Keratin, type II cytoskeletal 1 OS=Homo sapiens GN=KRT1 PE=1 SV=6	K2C1_CON-HUMAN	DYQELMNTK	2209560
Band 3	Keratin, type II cytoskeletal 1 OS=Homo sapiens GN=KRT1 PE=1 SV=6	K2C1_CON-HUMAN	FASFIDK	120561
Band 3	Keratin, type II cytoskeletal 1 OS=Homo sapiens GN=KRT1 PE=1 SV=6	K2C1_CON-HUMAN	FASFIDKVR	488523
Band 3	Keratin, type II cytoskeletal 1 OS=Homo sapiens GN=KRT1 PE=1 SV=6	K2C1_CON-HUMAN	FLEQQNQVLQTK	2439850000000
Band 3	Keratin, type II cytoskeletal 1 OS=Homo sapiens GN=KRT1 PE=1 SV=6	K2C1_CON-HUMAN	FVSTTYSGVTR	7447250
Band 3	Keratin, type II cytoskeletal 1 OS=Homo sapiens GN=KRT1 PE=1 SV=6	K2C1_CON-HUMAN	GGGGGGYGSGGSSYGSGGGSYGSGGGGGGGR	3365260
Band 3	Keratin, type II cytoskeletal 1 OS=Homo sapiens GN=KRT1 PE=1 SV=6	K2C1_CON-HUMAN	GGGGGSFGAGGGFGSR	305181
Band 3	Keratin, type II cytoskeletal 1 OS=Homo sapiens GN=KRT1 PE=1 SV=6	K2C1_CON-HUMAN	GGGGSFGAGGGFGSR	52,293.5
Band 3	Keratin, type II cytoskeletal 1 OS=Homo sapiens GN=KRT1 PE=1 SV=6	K2C1_CON-HUMAN	GGSGGGGGGSSGGRGSGGGSSGGSIGGR	1143770
Band 3	Keratin, type II cytoskeletal 1 OS=Homo sapiens GN=KRT1 PE=1 SV=6	K2C1_CON-HUMAN	GSGGGSSGGSIGGRGSSSGGVK	662532
Band 3	Keratin, type II cytoskeletal 1 OS=Homo sapiens GN=KRT1 PE=1 SV=6	K2C1_CON-HUMAN	IEISELNR	791646
Band 3	Keratin, type II cytoskeletal 1 OS=Homo sapiens GN=KRT1 PE=1 SV=6	K2C1_CON-HUMAN	KDVDGAYMTK	74,194.4
Band 3	Keratin, type II cytoskeletal 1 OS=Homo sapiens GN=KRT1 PE=1 SV=6	K2C1_CON-HUMAN	KYEDEINKR	3110280000000
Band 3	Keratin, type II cytoskeletal 1 OS=Homo sapiens GN=KRT1 PE=1 SV=6	K2C1_CON-HUMAN	LALDLEIATYR	1130520
Band 3	Keratin, type II cytoskeletal 1 OS=Homo sapiens GN=KRT1 PE=1 SV=6	K2C1_CON-HUMAN	LDSELKNMQDMVEDYR	1003520000000
Band 3	Keratin, type II cytoskeletal 1 OS=Homo sapiens GN=KRT1 PE=1 SV=6	K2C1_CON-HUMAN	LLRDYQELMNTK	824984
Band 3	Keratin, type II cytoskeletal 1 OS=Homo sapiens GN=KRT1 PE=1 SV=6	K2C1_CON-HUMAN	LNDLEDALQQAK	489072
Band 3	Keratin, type II cytoskeletal 1 OS=Homo sapiens GN=KRT1 PE=1 SV=6	K2C1_CON-HUMAN	LRSEIDNVK	308715
Band 3	Keratin, type II cytoskeletal 1 OS=Homo sapiens GN=KRT1 PE=1 SV=6	K2C1_CON-HUMAN	LRSEIDNVKK	6993880
Band 3	Keratin, type II cytoskeletal 1 OS=Homo sapiens GN=KRT1 PE=1 SV=6	K2C1_CON-HUMAN	NKYEDEINK	283958
Band 3	Keratin, type II cytoskeletal 1 OS=Homo sapiens GN=KRT1 PE=1 SV=6	K2C1_CON-HUMAN	NKYEDEINKR	445920000000
Band 3	Keratin, type II cytoskeletal 1 OS=Homo sapiens GN=KRT1 PE=1 SV=6	K2C1_CON-HUMAN	NMQDMVEDYR	6657060
Band 3	Keratin, type II cytoskeletal 1 OS=Homo sapiens GN=KRT1 PE=1 SV=6	K2C1_CON-HUMAN	NVEIDPEIQK	1487710
Band 3	Keratin, type II cytoskeletal 1 OS=Homo sapiens GN=KRT1 PE=1 SV=6	K2C1_CON-HUMAN	QISNLQQSISDAEQR	3760610
Band 3	Keratin, type II cytoskeletal 1 OS=Homo sapiens GN=KRT1 PE=1 SV=6	K2C1_CON-HUMAN	QSLLQPLNVEIDPEIQK	675522
Band 3	Keratin, type II cytoskeletal 1 OS=Homo sapiens GN=KRT1 PE=1 SV=6	K2C1_CON-HUMAN	SGGGFSSGSAGIINYQR	9979440
Band 3	Keratin, type II cytoskeletal 1 OS=Homo sapiens GN=KRT1 PE=1 SV=6	K2C1_CON-HUMAN	SGGGFSSGSAGIINYQRR	2408340
Band 3	Keratin, type II cytoskeletal 1 OS=Homo sapiens GN=KRT1 PE=1 SV=6	K2C1_CON-HUMAN	SGYRSGGGFSSGSAGIINYQR	435817
Band 3	Keratin, type II cytoskeletal 1 OS=Homo sapiens GN=KRT1 PE=1 SV=6	K2C1_CON-HUMAN	SGYRSGGGFSSGSAGIINYQRR	317372
Band 3	Keratin, type II cytoskeletal 1 OS=Homo sapiens GN=KRT1 PE=1 SV=6	K2C1_CON-HUMAN	SISISVAR	761070000000
Band 3	Keratin, type II cytoskeletal 1 OS=Homo sapiens GN=KRT1 PE=1 SV=6	K2C1_CON-HUMAN	SKAEAESLYQSK	6677870000000
Band 3	Keratin, type II cytoskeletal 1 OS=Homo sapiens GN=KRT1 PE=1 SV=6	K2C1_CON-HUMAN	SKAEAESLYQSKYEELQITAGR	3365060
Band 3	Keratin, type II cytoskeletal 1 OS=Homo sapiens GN=KRT1 PE=1 SV=6	K2C1_CON-HUMAN	SLDLDSIIAEVK	2741380000000
Band 3	Keratin, type II cytoskeletal 1 OS=Homo sapiens GN=KRT1 PE=1 SV=6	K2C1_CON-HUMAN	SLLQPLNVEIDPEIQK	132271
Band 3	Keratin, type II cytoskeletal 1 OS=Homo sapiens GN=KRT1 PE=1 SV=6	K2C1_CON-HUMAN	SLNNQFASFIDK	1810110000000
Band 3	Keratin, type II cytoskeletal 1 OS=Homo sapiens GN=KRT1 PE=1 SV=6	K2C1_CON-HUMAN	SLNNQFASFIDKVR	4857230
Band 3	Keratin, type II cytoskeletal 1 OS=Homo sapiens GN=KRT1 PE=1 SV=6	K2C1_CON-HUMAN	SLVNLGGSK	11985700000000
Band 3	Keratin, type II cytoskeletal 1 OS=Homo sapiens GN=KRT1 PE=1 SV=6	K2C1_CON-HUMAN	SLVNLGGSKSISISVAR	1149140
Band 3	Keratin, type II cytoskeletal 1 OS=Homo sapiens GN=KRT1 PE=1 SV=6	K2C1_CON-HUMAN	TLLEGEESR	514780000000
Band 3	Keratin, type II cytoskeletal 1 OS=Homo sapiens GN=KRT1 PE=1 SV=6	K2C1_CON-HUMAN	TNAENEFVTIK	1124550000000
Band 3	Keratin, type II cytoskeletal 1 OS=Homo sapiens GN=KRT1 PE=1 SV=6	K2C1_CON-HUMAN	TNAENEFVTIKK	10392400000000
Band 3	Keratin, type II cytoskeletal 1 OS=Homo sapiens GN=KRT1 PE=1 SV=6	K2C1_CON-HUMAN	VNLGGSK	768314
Band 3	Keratin, type II cytoskeletal 1 OS=Homo sapiens GN=KRT1 PE=1 SV=6	K2C1_CON-HUMAN	VSTTYSGVTR	9139530
Band 3	Keratin, type II cytoskeletal 1 OS=Homo sapiens GN=KRT1 PE=1 SV=6	K2C1_CON-HUMAN	WELLQQVDTSTR	72,616.4
Band 3	Keratin, type II cytoskeletal 1 OS=Homo sapiens GN=KRT1 PE=1 SV=6	K2C1_CON-HUMAN	YEDEINKR	1929950
Band 3	Keratin, type I cytoskeletal 20 OS=Homo sapiens GN=KRT20 PE=1 SV=1	K1C20_CON-HUMAN	LEQEIATYR	679279
Band 3	Keratin, type I cytoskeletal 20 OS=Homo sapiens GN=KRT20 PE=1 SV=1	K1C20_CON-HUMAN	LEQEIATYRR	174393
Band 3	cDNA, FLJ94640, highly similar to Homo sapiens keratin 18 (KRT18), mRNA OS=Homo sapiens PE=2 SV=1	B2RA03_CON-HUMAN,K1C18_CON-HUMAN	LAADDFR	5090280000000
Band 3	cDNA, FLJ94640, highly similar to Homo sapiens keratin 18 (KRT18), mRNA OS=Homo sapiens PE=2 SV=1	B2RA03_CON-HUMAN,K1C18_CON-HUMAN	LQIDNAR	199391
Band 3	Keratin, type I cytoskeletal 13 OS=Homo sapiens GN=KRT13 PE=1 SV=4	K1C13_CON-HUMAN	ALEEANADLEVK	3118010
Band 3	Keratin, type I cytoskeletal 13 OS=Homo sapiens GN=KRT13 PE=1 SV=4	K1C13_CON-HUMAN	EMECQNQEYKMLLDIK	467311
Band 3	Keratin, type I cytoskeletal 13 OS=Homo sapiens GN=KRT13 PE=1 SV=4	K1C13_CON-HUMAN	LAADDFR	5090280000000
Band 3	Keratin, type I cytoskeletal 13 OS=Homo sapiens GN=KRT13 PE=1 SV=4	K1C13_CON-HUMAN	LEQEIATYR	679279
Band 3	Keratin, type I cytoskeletal 13 OS=Homo sapiens GN=KRT13 PE=1 SV=4	K1C13_CON-HUMAN	QSVEADINGLR	5776360
Band 3	Keratin, type I cytoskeletal 13 OS=Homo sapiens GN=KRT13 PE=1 SV=4	K1C13_CON-HUMAN	QSVEADINGLRR	3541710000000
Band 3	Enolase 2 OS=Saccharomyces cerevisiae (strain ATCC 204508 / S288c) GN=ENO2 PE=1 SV=2	ENO2_YEAST	TAGIQIVADDLTVTNPAR	143588
Band 3	Keratin 77 OS=Mus musculus GN=Krt77 PE=2 SV=1	Q08EK5_CON-MOUSE	FASFIDK	120561
Band 3	Keratin 77 OS=Mus musculus GN=Krt77 PE=2 SV=1	Q08EK5_CON-MOUSE	FASFIDKVR	488523
Band 3	Keratin 77 OS=Mus musculus GN=Krt77 PE=2 SV=1	Q08EK5_CON-MOUSE	FLEQQNQVLQTK	2439850000000
Band 3	Keratin 77 OS=Mus musculus GN=Krt77 PE=2 SV=1	Q08EK5_CON-MOUSE	KYEDEINKR	3110280000000
Band 3	Keratin 77 OS=Mus musculus GN=Krt77 PE=2 SV=1	Q08EK5_CON-MOUSE	NKYEDEINK	283958
Band 3	Keratin 77 OS=Mus musculus GN=Krt77 PE=2 SV=1	Q08EK5_CON-MOUSE	NKYEDEINKR	445920000000
Band 3	Keratin 77 OS=Mus musculus GN=Krt77 PE=2 SV=1	Q08EK5_CON-MOUSE	QLLEGEESR	375447
Band 3	Keratin 77 OS=Mus musculus GN=Krt77 PE=2 SV=1	Q08EK5_CON-MOUSE	SKDEAEALYQTK	2092080
Band 3	Keratin 77 OS=Mus musculus GN=Krt77 PE=2 SV=1	Q08EK5_CON-MOUSE	SLDLDSIIDAVR	372060
Band 3	Keratin 77 OS=Mus musculus GN=Krt77 PE=2 SV=1	Q08EK5_CON-MOUSE	WELLQQVNTSTR	1073920000000
Band 3	Keratin 77 OS=Mus musculus GN=Krt77 PE=2 SV=1	Q08EK5_CON-MOUSE	YEDEINKR	1929950
Band 3	V-type proton ATPase catalytic subunit A OS=Saccharomyces cerevisiae (strain ATCC 204508 / S288c) GN=VMA1 PE=1 SV=3	VATA_YEAST	AVALGSPDR	119618
Band 3	V-type proton ATPase catalytic subunit A OS=Saccharomyces cerevisiae (strain ATCC 204508 / S288c) GN=VMA1 PE=1 SV=3	VATA_YEAST	LGEMPADQGFPAYLGAK	65,222.1
Band 3	V-type proton ATPase catalytic subunit A OS=Saccharomyces cerevisiae (strain ATCC 204508 / S288c) GN=VMA1 PE=1 SV=3	VATA_YEAST	SYPISEGPER	489668
Band 3	Keratin, type II cytoskeletal 7 OS=Mus musculus GN=Krt7 PE=1 SV=1	K2C7_CON-MOUSE	FASFIDK	120561
Band 3	Keratin, type II cytoskeletal 7 OS=Mus musculus GN=Krt7 PE=1 SV=1	K2C7_CON-MOUSE	FASFIDKVR	488523
Band 3	Keratin, type II cytoskeletal 7 OS=Mus musculus GN=Krt7 PE=1 SV=1	K2C7_CON-MOUSE	LALDIEIATYR	1130520
Band 3	V-type proton ATPase subunit B OS=Saccharomyces cerevisiae (strain ATCC 204508 / S288c) GN=VMA2 PE=1 SV=2	VATB_YEAST	GYPGYMYTDLSTIYER	68,219.7
Band 3	V-type proton ATPase subunit B OS=Saccharomyces cerevisiae (strain ATCC 204508 / S288c) GN=VMA2 PE=1 SV=2	VATB_YEAST	QGQVLEIRGDR	178221
Band 3	V-type proton ATPase subunit B OS=Saccharomyces cerevisiae (strain ATCC 204508 / S288c) GN=VMA2 PE=1 SV=2	VATB_YEAST	TFITQGAYEDR	191786
Band 3	V-type proton ATPase subunit B OS=Saccharomyces cerevisiae (strain ATCC 204508 / S288c) GN=VMA2 PE=1 SV=2	VATB_YEAST	TSLFLNLANDPTIER	90,337.8
Band 3	V-type proton ATPase subunit B OS=Saccharomyces cerevisiae (strain ATCC 204508 / S288c) GN=VMA2 PE=1 SV=2	VATB_YEAST	VFAEDYLDINGSPINPYAR	20,430.5
Band 3	V-type proton ATPase subunit B OS=Saccharomyces cerevisiae (strain ATCC 204508 / S288c) GN=VMA2 PE=1 SV=2	VATB_YEAST	YNEIVNLTLPDGTVR	72,319.7
Band 3	Glucan 1,3-beta-glucosidase I/II OS=Saccharomyces cerevisiae (strain ATCC 204508 / S288c) GN=EXG1 PE=1 SV=1	EXG1_YEAST	LMFNGLFPQPLTDR	329767
Band 3	Glucan 1,3-beta-glucosidase I/II OS=Saccharomyces cerevisiae (strain ATCC 204508 / S288c) GN=EXG1 PE=1 SV=1	EXG1_YEAST	NDYLAPAYEYLR	303022
Band 3	Glucan 1,3-beta-glucosidase I/II OS=Saccharomyces cerevisiae (strain ATCC 204508 / S288c) GN=EXG1 PE=1 SV=1	EXG1_YEAST	TESSLEWDAQR	613103
Band 3	Glucan 1,3-beta-glucosidase I/II OS=Saccharomyces cerevisiae (strain ATCC 204508 / S288c) GN=EXG1 PE=1 SV=1	EXG1_YEAST	YVEAQLDAFEMR	660487
Band 3	ATP synthase subunit alpha, mitochondrial OS=Saccharomyces cerevisiae (strain ATCC 204508 / S288c) GN=ATP1 PE=1 SV=5	ATPA_YEAST	AGSLKLFLAQYR	582570
Band 3	ATP synthase subunit alpha, mitochondrial OS=Saccharomyces cerevisiae (strain ATCC 204508 / S288c) GN=ATP1 PE=1 SV=5	ATPA_YEAST	AQPTEVSSILEER	1008320
Band 3	ATP synthase subunit alpha, mitochondrial OS=Saccharomyces cerevisiae (strain ATCC 204508 / S288c) GN=ATP1 PE=1 SV=5	ATPA_YEAST	AVDALVPIGR	1617780
Band 3	ATP synthase subunit alpha, mitochondrial OS=Saccharomyces cerevisiae (strain ATCC 204508 / S288c) GN=ATP1 PE=1 SV=5	ATPA_YEAST	EAYPGDVFYLHSR	1678010
Band 3	ATP synthase subunit alpha, mitochondrial OS=Saccharomyces cerevisiae (strain ATCC 204508 / S288c) GN=ATP1 PE=1 SV=5	ATPA_YEAST	ELIIGDR	1946320
Band 3	ATP synthase subunit alpha, mitochondrial OS=Saccharomyces cerevisiae (strain ATCC 204508 / S288c) GN=ATP1 PE=1 SV=5	ATPA_YEAST	ELLASLK	592032
Band 3	ATP synthase subunit alpha, mitochondrial OS=Saccharomyces cerevisiae (strain ATCC 204508 / S288c) GN=ATP1 PE=1 SV=5	ATPA_YEAST	EVAAFAQFGSDLDASTK	312815
Band 3	ATP synthase subunit alpha, mitochondrial OS=Saccharomyces cerevisiae (strain ATCC 204508 / S288c) GN=ATP1 PE=1 SV=5	ATPA_YEAST	GMALNLEPGQVGIVLFGSDR	19,831.5
Band 3	ATP synthase subunit alpha, mitochondrial OS=Saccharomyces cerevisiae (strain ATCC 204508 / S288c) GN=ATP1 PE=1 SV=5	ATPA_YEAST	GVSDEANLNETGR	734827
Band 3	ATP synthase subunit alpha, mitochondrial OS=Saccharomyces cerevisiae (strain ATCC 204508 / S288c) GN=ATP1 PE=1 SV=5	ATPA_YEAST	HALIVYDDLSK	602826
Band 3	ATP synthase subunit alpha, mitochondrial OS=Saccharomyces cerevisiae (strain ATCC 204508 / S288c) GN=ATP1 PE=1 SV=5	ATPA_YEAST	IGEFESSFLSYLK	88,620.8
Band 3	ATP synthase subunit alpha, mitochondrial OS=Saccharomyces cerevisiae (strain ATCC 204508 / S288c) GN=ATP1 PE=1 SV=5	ATPA_YEAST	IKGVSDEANLNETGR	453220
Band 3	ATP synthase subunit alpha, mitochondrial OS=Saccharomyces cerevisiae (strain ATCC 204508 / S288c) GN=ATP1 PE=1 SV=5	ATPA_YEAST	RSVHEPVQTGLK	445630
Band 3	ATP synthase subunit alpha, mitochondrial OS=Saccharomyces cerevisiae (strain ATCC 204508 / S288c) GN=ATP1 PE=1 SV=5	ATPA_YEAST	SVHEPVQTGLK	824442
Band 3	ATP synthase subunit alpha, mitochondrial OS=Saccharomyces cerevisiae (strain ATCC 204508 / S288c) GN=ATP1 PE=1 SV=5	ATPA_YEAST	TAVALDTILNQK	463104
Band 3	ATP synthase subunit alpha, mitochondrial OS=Saccharomyces cerevisiae (strain ATCC 204508 / S288c) GN=ATP1 PE=1 SV=5	ATPA_YEAST	TGNIVDVPVGPGLLGR	3615800
Band 3	ATP synthase subunit alpha, mitochondrial OS=Saccharomyces cerevisiae (strain ATCC 204508 / S288c) GN=ATP1 PE=1 SV=5	ATPA_YEAST	VLAVGDGIAR	2367000
Band 3	ATP synthase subunit alpha, mitochondrial OS=Saccharomyces cerevisiae (strain ATCC 204508 / S288c) GN=ATP1 PE=1 SV=5	ATPA_YEAST	VVDALGNPIDGK	332132
Band 3	ATP synthase subunit alpha, mitochondrial OS=Saccharomyces cerevisiae (strain ATCC 204508 / S288c) GN=ATP1 PE=1 SV=5	ATPA_YEAST	VVDALGNPIDGKGPIDAAGR	1785180
Band 3	201-Ptc5-RFP-HA (strain xy) OX=559292333 GN=Pxy1 PE=1 SV=1	PTPxyz1_YEAST	AFDILATSFMYGSR	284696
Band 3	201-Ptc5-RFP-HA (strain xy) OX=559292333 GN=Pxy1 PE=1 SV=1	PTPxyz1_YEAST	AYSTSHANSTYYSR	6384570
Band 3	201-Ptc5-RFP-HA (strain xy) OX=559292333 GN=Pxy1 PE=1 SV=1	PTPxyz1_YEAST	DYSTNTSGNINMPSPNPK	7543340
Band 3	201-Ptc5-RFP-HA (strain xy) OX=559292333 GN=Pxy1 PE=1 SV=1	PTPxyz1_YEAST	EADKETYVEQHEVAVAR	1049650000000
Band 3	201-Ptc5-RFP-HA (strain xy) OX=559292333 GN=Pxy1 PE=1 SV=1	PTPxyz1_YEAST	EQIITIPIESEDGK	117772
Band 3	201-Ptc5-RFP-HA (strain xy) OX=559292333 GN=Pxy1 PE=1 SV=1	PTPxyz1_YEAST	ETYVEQHEVAVAR	600606
Band 3	201-Ptc5-RFP-HA (strain xy) OX=559292333 GN=Pxy1 PE=1 SV=1	PTPxyz1_YEAST	FISSHSK	383463
Band 3	201-Ptc5-RFP-HA (strain xy) OX=559292333 GN=Pxy1 PE=1 SV=1	PTPxyz1_YEAST	GIFYPYDVPDY	537920
Band 3	201-Ptc5-RFP-HA (strain xy) OX=559292333 GN=Pxy1 PE=1 SV=1	PTPxyz1_YEAST	GIFYPYDVPDYA	17120000000
Band 3	201-Ptc5-RFP-HA (strain xy) OX=559292333 GN=Pxy1 PE=1 SV=1	PTPxyz1_YEAST	GVNFPSNGPVMQK	3535950000000
Band 3	201-Ptc5-RFP-HA (strain xy) OX=559292333 GN=Pxy1 PE=1 SV=1	PTPxyz1_YEAST	GVNFPSNGPVMQKK	399007
Band 3	201-Ptc5-RFP-HA (strain xy) OX=559292333 GN=Pxy1 PE=1 SV=1	PTPxyz1_YEAST	IKEADKETYVEQHEVAVAR	1897920000000
Band 3	201-Ptc5-RFP-HA (strain xy) OX=559292333 GN=Pxy1 PE=1 SV=1	PTPxyz1_YEAST	ILSLDTINGIK	6891410
Band 3	201-Ptc5-RFP-HA (strain xy) OX=559292333 GN=Pxy1 PE=1 SV=1	PTPxyz1_YEAST	ILSLDTINGIKDYSTNTSGNINMPSPNPK	1494180
Band 3	201-Ptc5-RFP-HA (strain xy) OX=559292333 GN=Pxy1 PE=1 SV=1	PTPxyz1_YEAST	KILSLDTINGIK	246232
Band 3	201-Ptc5-RFP-HA (strain xy) OX=559292333 GN=Pxy1 PE=1 SV=1	PTPxyz1_YEAST	KTLGWEANTEMLYPADGGLEGR	1189170
Band 3	201-Ptc5-RFP-HA (strain xy) OX=559292333 GN=Pxy1 PE=1 SV=1	PTPxyz1_YEAST	LFISSHSK	6982420
Band 3	201-Ptc5-RFP-HA (strain xy) OX=559292333 GN=Pxy1 PE=1 SV=1	PTPxyz1_YEAST	LHDREESHFVNR	7436050
Band 3	201-Ptc5-RFP-HA (strain xy) OX=559292333 GN=Pxy1 PE=1 SV=1	PTPxyz1_YEAST	LTYSYYSPK	788224
Band 3	201-Ptc5-RFP-HA (strain xy) OX=559292333 GN=Pxy1 PE=1 SV=1	PTPxyz1_YEAST	LYMEGTVNNHHFK	7531310
Band 3	201-Ptc5-RFP-HA (strain xy) OX=559292333 GN=Pxy1 PE=1 SV=1	PTPxyz1_YEAST	MPGVYYVDHR	2251480000000
Band 3	201-Ptc5-RFP-HA (strain xy) OX=559292333 GN=Pxy1 PE=1 SV=1	PTPxyz1_YEAST	MPGVYYVDHRLER	216567
Band 3	201-Ptc5-RFP-HA (strain xy) OX=559292333 GN=Pxy1 PE=1 SV=1	PTPxyz1_YEAST	QSFPEGFTWER	5021610000000
Band 3	201-Ptc5-RFP-HA (strain xy) OX=559292333 GN=Pxy1 PE=1 SV=1	PTPxyz1_YEAST	SQNDQSVLILNDSK	2320960000000
Band 3	201-Ptc5-RFP-HA (strain xy) OX=559292333 GN=Pxy1 PE=1 SV=1	PTPxyz1_YEAST	SQNDQSVLILNDSKIEAK	2803070000000
Band 3	201-Ptc5-RFP-HA (strain xy) OX=559292333 GN=Pxy1 PE=1 SV=1	PTPxyz1_YEAST	STSHANSTYYSR	5140330
Band 3	201-Ptc5-RFP-HA (strain xy) OX=559292333 GN=Pxy1 PE=1 SV=1	PTPxyz1_YEAST	TFINHTQGIPDFFK	1008530000000
Band 3	201-Ptc5-RFP-HA (strain xy) OX=559292333 GN=Pxy1 PE=1 SV=1	PTPxyz1_YEAST	TKLFISSHSK	1330230
Band 3	201-Ptc5-RFP-HA (strain xy) OX=559292333 GN=Pxy1 PE=1 SV=1	PTPxyz1_YEAST	TLGWEANTEMLYPADGGLEGR	1145980000000
Band 3	201-Ptc5-RFP-HA (strain xy) OX=559292333 GN=Pxy1 PE=1 SV=1	PTPxyz1_YEAST	TSGNINMPSPNPK	36,599.9
Band 3	201-Ptc5-RFP-HA (strain xy) OX=559292333 GN=Pxy1 PE=1 SV=1	PTPxyz1_YEAST	YDVAQLPSNHPIEDDHVEQIITIPIESEDGK	50,190.6
Band 3	201-Ptc5-RFP-HA (strain xy) OX=559292333 GN=Pxy1 PE=1 SV=1	PTPxyz1_YEAST	YSTSHANSTYYSR	718979
Band 3	201-Ptc5-RFP-HA (strain xy) OX=559292333 GN=Pxy1 PE=1 SV=1	PTPxyz1_YEAST	YSYYSPK	1216330
Band 3	Trypsin OS=Sus scrofa PE=1 SV=1	TRYP_CON-PIG	ATVSLPR	3326910
Band 3	Trypsin OS=Sus scrofa PE=1 SV=1	TRYP_CON-PIG	IITHPNFNGNTLDNDIMLIK	339594
Band 3	Trypsin OS=Sus scrofa PE=1 SV=1	TRYP_CON-PIG	LGEHNIDVLEGNEQFIN	55,361.8
Band 3	Trypsin OS=Sus scrofa PE=1 SV=1	TRYP_CON-PIG	LGEHNIDVLEGNEQFINAAK	2372780000000
Band 3	Trypsin OS=Sus scrofa PE=1 SV=1	TRYP_CON-PIG	LSSPATLNSR	2373520000000
Band 3	Trypsin OS=Sus scrofa PE=1 SV=1	TRYP_CON-PIG	VATVSLPR	46864500000000
Band 3	Keratin, type II cytoskeletal 6B OS=Homo sapiens GN=KRT6B PE=1 SV=5	K2C6B_CON-HUMAN	ADTLTDEINFLR	1124720
Band 3	Keratin, type II cytoskeletal 6B OS=Homo sapiens GN=KRT6B PE=1 SV=5	K2C6B_CON-HUMAN	ALYDAELSQMQTHISDTSVVLSMDNNR	153412
Band 3	Keratin, type II cytoskeletal 6B OS=Homo sapiens GN=KRT6B PE=1 SV=5	K2C6B_CON-HUMAN	AQYEEIAQR	2338990000000
Band 3	Keratin, type II cytoskeletal 6B OS=Homo sapiens GN=KRT6B PE=1 SV=5	K2C6B_CON-HUMAN	DVDAAYMNK	518263
Band 3	Keratin, type II cytoskeletal 6B OS=Homo sapiens GN=KRT6B PE=1 SV=5	K2C6B_CON-HUMAN	FASFIDK	120561
Band 3	Keratin, type II cytoskeletal 6B OS=Homo sapiens GN=KRT6B PE=1 SV=5	K2C6B_CON-HUMAN	FASFIDKVR	488523
Band 3	Keratin, type II cytoskeletal 6B OS=Homo sapiens GN=KRT6B PE=1 SV=5	K2C6B_CON-HUMAN	GRLDSELR	2744080
Band 3	Keratin, type II cytoskeletal 6B OS=Homo sapiens GN=KRT6B PE=1 SV=5	K2C6B_CON-HUMAN	KYEDEINKR	3110280000000
Band 3	Keratin, type II cytoskeletal 6B OS=Homo sapiens GN=KRT6B PE=1 SV=5	K2C6B_CON-HUMAN	LALDVEIATYR	122391
Band 3	Keratin, type II cytoskeletal 6B OS=Homo sapiens GN=KRT6B PE=1 SV=5	K2C6B_CON-HUMAN	NKYEDEINK	283958
Band 3	Keratin, type II cytoskeletal 6B OS=Homo sapiens GN=KRT6B PE=1 SV=5	K2C6B_CON-HUMAN	NKYEDEINKR	445920000000
Band 3	Keratin, type II cytoskeletal 6B OS=Homo sapiens GN=KRT6B PE=1 SV=5	K2C6B_CON-HUMAN	NLDLDSIIAEVK	1230890000000
Band 3	Keratin, type II cytoskeletal 6B OS=Homo sapiens GN=KRT6B PE=1 SV=5	K2C6B_CON-HUMAN	QEIAEINR	855320
Band 3	Keratin, type II cytoskeletal 6B OS=Homo sapiens GN=KRT6B PE=1 SV=5	K2C6B_CON-HUMAN	QLDNIVGER	124153
Band 3	Keratin, type II cytoskeletal 6B OS=Homo sapiens GN=KRT6B PE=1 SV=5	K2C6B_CON-HUMAN	SRAEAESWYQTK	148931
Band 3	Keratin, type II cytoskeletal 6B OS=Homo sapiens GN=KRT6B PE=1 SV=5	K2C6B_CON-HUMAN	TAAENEFVTLK	389635
Band 3	Keratin, type II cytoskeletal 6B OS=Homo sapiens GN=KRT6B PE=1 SV=5	K2C6B_CON-HUMAN	TAAENEFVTLKK	1579490
Band 3	Keratin, type II cytoskeletal 6B OS=Homo sapiens GN=KRT6B PE=1 SV=5	K2C6B_CON-HUMAN	WTLLQEQGTK	1694560
Band 3	Keratin, type II cytoskeletal 6B OS=Homo sapiens GN=KRT6B PE=1 SV=5	K2C6B_CON-HUMAN	YEDEINKR	1929950
Band 3	Tubulin beta chain OS=Saccharomyces cerevisiae (strain ATCC 204508 / S288c) GN=TUB2 PE=1 SV=2	TBB_YEAST	SINVDLEPGTIDAVR	107005
Band 3	Keratin, type II cytoskeletal 80 OS=Homo sapiens GN=KRT80 PE=1 SV=2	K2C80_CON-HUMAN	AQYDAVAAR	277947
Band 3	Keratin, type II cytoskeletal 80 OS=Homo sapiens GN=KRT80 PE=1 SV=2	K2C80_CON-HUMAN	LALDIEIATYR	1130520
Band 3	Keratin, type II cytoskeletal 80 OS=Homo sapiens GN=KRT80 PE=1 SV=2	K2C80_CON-HUMAN	NQLLETR	117087
Band 3	Keratin, type II cytoskeletal 80 OS=Homo sapiens GN=KRT80 PE=1 SV=2	K2C80_CON-HUMAN	SAEYGSSLQSSR	211257
Band 3	Keratin, type II cytoskeletal 80 OS=Homo sapiens GN=KRT80 PE=1 SV=2	K2C80_CON-HUMAN	SLEEAEAYSR	492470
Band 3	Keratin, type II cytoskeletal 80 OS=Homo sapiens GN=KRT80 PE=1 SV=2	K2C80_CON-HUMAN	SQLEEQAAR	163960
Band 3	S-adenosylmethionine synthase 1 OS=Saccharomyces cerevisiae (strain ATCC 204508 / S288c) GN=SAM1 PE=1 SV=2	METK1_YEAST	DGSLAWLRPDTK	230312
Band 3	S-adenosylmethionine synthase 1 OS=Saccharomyces cerevisiae (strain ATCC 204508 / S288c) GN=SAM1 PE=1 SV=2	METK1_YEAST	DMLDENTKYFIQPSGR	603519
Band 3	S-adenosylmethionine synthase 1 OS=Saccharomyces cerevisiae (strain ATCC 204508 / S288c) GN=SAM1 PE=1 SV=2	METK1_YEAST	FVIGGPQGDAGLTGR	4185730
Band 3	S-adenosylmethionine synthase 1 OS=Saccharomyces cerevisiae (strain ATCC 204508 / S288c) GN=SAM1 PE=1 SV=2	METK1_YEAST	FVIGGPQGDAGLTGRK	837436
Band 3	S-adenosylmethionine synthase 1 OS=Saccharomyces cerevisiae (strain ATCC 204508 / S288c) GN=SAM1 PE=1 SV=2	METK1_YEAST	IDTVVVSAQHADEITTEDLR	2548960
Band 3	S-adenosylmethionine synthase 1 OS=Saccharomyces cerevisiae (strain ATCC 204508 / S288c) GN=SAM1 PE=1 SV=2	METK1_YEAST	IIVDAYGGASSVGGGAFSGK	203322
Band 3	S-adenosylmethionine synthase 1 OS=Saccharomyces cerevisiae (strain ATCC 204508 / S288c) GN=SAM1 PE=1 SV=2	METK1_YEAST	LNMAMADAR	185439
Band 3	S-adenosylmethionine synthase 1 OS=Saccharomyces cerevisiae (strain ATCC 204508 / S288c) GN=SAM1 PE=1 SV=2	METK1_YEAST	NFDLRPGVLVK	236952
Band 3	S-adenosylmethionine synthase 1 OS=Saccharomyces cerevisiae (strain ATCC 204508 / S288c) GN=SAM1 PE=1 SV=2	METK1_YEAST	SDEEIIDIISK	2693880
Band 3	S-adenosylmethionine synthase 1 OS=Saccharomyces cerevisiae (strain ATCC 204508 / S288c) GN=SAM1 PE=1 SV=2	METK1_YEAST	TQVTVEYK	117823
Band 3	S-adenosylmethionine synthase 1 OS=Saccharomyces cerevisiae (strain ATCC 204508 / S288c) GN=SAM1 PE=1 SV=2	METK1_YEAST	TQVTVEYKDDHGR	1015800
Band 3	S-adenosylmethionine synthase 1 OS=Saccharomyces cerevisiae (strain ATCC 204508 / S288c) GN=SAM1 PE=1 SV=2	METK1_YEAST	YFIQPSGR	2491260
Band 3	GPN-loop GTPase 1 OS=Saccharomyces cerevisiae (strain ATCC 204508 / S288c) GN=NPA3 PE=1 SV=1	GPN1_YEAST	TASSETAENIAK	211226
Band 3	GPN-loop GTPase 1 OS=Saccharomyces cerevisiae (strain ATCC 204508 / S288c) GN=NPA3 PE=1 SV=1	GPN1_YEAST	TKGEVNENSAPDLQR	324668
Band 3	GPN-loop GTPase 1 OS=Saccharomyces cerevisiae (strain ATCC 204508 / S288c) GN=NPA3 PE=1 SV=1	GPN1_YEAST	TPPYVINLDPAVLR	49,733.8
Band 3	cDNA FLJ53910, highly similar to Keratin, type II cytoskeletal 6A OS=Homo sapiens PE=2 SV=1	B4DRR0_CON-HUMAN,K2C6A_CON-HUMAN	ADTLTDEINFLR	1124720
Band 3	cDNA FLJ53910, highly similar to Keratin, type II cytoskeletal 6A OS=Homo sapiens PE=2 SV=1	B4DRR0_CON-HUMAN,K2C6A_CON-HUMAN	AIGGGLSSVGGGSSTIK	219977
Band 3	cDNA FLJ53910, highly similar to Keratin, type II cytoskeletal 6A OS=Homo sapiens PE=2 SV=1	B4DRR0_CON-HUMAN,K2C6A_CON-HUMAN	ALYDAELSQMQTHISDTSVVLSMDNNR	153412
Band 3	cDNA FLJ53910, highly similar to Keratin, type II cytoskeletal 6A OS=Homo sapiens PE=2 SV=1	B4DRR0_CON-HUMAN,K2C6A_CON-HUMAN	AQYEEIAQR	2338990000000
Band 3	cDNA FLJ53910, highly similar to Keratin, type II cytoskeletal 6A OS=Homo sapiens PE=2 SV=1	B4DRR0_CON-HUMAN,K2C6A_CON-HUMAN	DVDAAYMNK	518263
Band 3	cDNA FLJ53910, highly similar to Keratin, type II cytoskeletal 6A OS=Homo sapiens PE=2 SV=1	B4DRR0_CON-HUMAN,K2C6A_CON-HUMAN	FASFIDK	120561
Band 3	cDNA FLJ53910, highly similar to Keratin, type II cytoskeletal 6A OS=Homo sapiens PE=2 SV=1	B4DRR0_CON-HUMAN,K2C6A_CON-HUMAN	FASFIDKVR	488523
Band 3	cDNA FLJ53910, highly similar to Keratin, type II cytoskeletal 6A OS=Homo sapiens PE=2 SV=1	B4DRR0_CON-HUMAN,K2C6A_CON-HUMAN	GRLDSELR	2744080
Band 3	cDNA FLJ53910, highly similar to Keratin, type II cytoskeletal 6A OS=Homo sapiens PE=2 SV=1	B4DRR0_CON-HUMAN,K2C6A_CON-HUMAN	KYEDEINKR	3110280000000
Band 3	cDNA FLJ53910, highly similar to Keratin, type II cytoskeletal 6A OS=Homo sapiens PE=2 SV=1	B4DRR0_CON-HUMAN,K2C6A_CON-HUMAN	LALDVEIATYR	122391
Band 3	cDNA FLJ53910, highly similar to Keratin, type II cytoskeletal 6A OS=Homo sapiens PE=2 SV=1	B4DRR0_CON-HUMAN,K2C6A_CON-HUMAN	NKYEDEINK	283958
Band 3	cDNA FLJ53910, highly similar to Keratin, type II cytoskeletal 6A OS=Homo sapiens PE=2 SV=1	B4DRR0_CON-HUMAN,K2C6A_CON-HUMAN	NKYEDEINKR	445920000000
Band 3	cDNA FLJ53910, highly similar to Keratin, type II cytoskeletal 6A OS=Homo sapiens PE=2 SV=1	B4DRR0_CON-HUMAN,K2C6A_CON-HUMAN	NLDLDSIIAEVK	1230890000000
Band 3	cDNA FLJ53910, highly similar to Keratin, type II cytoskeletal 6A OS=Homo sapiens PE=2 SV=1	B4DRR0_CON-HUMAN,K2C6A_CON-HUMAN	QEIAEINR	855320
Band 3	cDNA FLJ53910, highly similar to Keratin, type II cytoskeletal 6A OS=Homo sapiens PE=2 SV=1	B4DRR0_CON-HUMAN,K2C6A_CON-HUMAN	QLDSIVGER	5278600
Band 3	cDNA FLJ53910, highly similar to Keratin, type II cytoskeletal 6A OS=Homo sapiens PE=2 SV=1	B4DRR0_CON-HUMAN,K2C6A_CON-HUMAN	SGFSSVSVSR	308436
Band 3	cDNA FLJ53910, highly similar to Keratin, type II cytoskeletal 6A OS=Homo sapiens PE=2 SV=1	B4DRR0_CON-HUMAN,K2C6A_CON-HUMAN	SRAEAESWYQTK	148931
Band 3	cDNA FLJ53910, highly similar to Keratin, type II cytoskeletal 6A OS=Homo sapiens PE=2 SV=1	B4DRR0_CON-HUMAN,K2C6A_CON-HUMAN	TAAENEFVTLK	389635
Band 3	cDNA FLJ53910, highly similar to Keratin, type II cytoskeletal 6A OS=Homo sapiens PE=2 SV=1	B4DRR0_CON-HUMAN,K2C6A_CON-HUMAN	TAAENEFVTLKK	1579490
Band 3	cDNA FLJ53910, highly similar to Keratin, type II cytoskeletal 6A OS=Homo sapiens PE=2 SV=1	B4DRR0_CON-HUMAN,K2C6A_CON-HUMAN	WTLLQEQGTK	1694560
Band 3	cDNA FLJ53910, highly similar to Keratin, type II cytoskeletal 6A OS=Homo sapiens PE=2 SV=1	B4DRR0_CON-HUMAN,K2C6A_CON-HUMAN	YEDEINKR	1929950
Band 3	cDNA FLJ53910, highly similar to Keratin, type II cytoskeletal 6A OS=Homo sapiens PE=2 SV=1	B4DRR0_CON-HUMAN,K2C6A_CON-HUMAN	YEELQVTAGR	710840
Band 3	Nucleolar protein 58 OS=Saccharomyces cerevisiae (strain ATCC 204508 / S288c) GN=NOP58 PE=1 SV=1	NOP58_YEAST	ASETDLSEILPEEIEER	110267
Band 3	Nucleolar protein 58 OS=Saccharomyces cerevisiae (strain ATCC 204508 / S288c) GN=NOP58 PE=1 SV=1	NOP58_YEAST	IVTDSVAYAR	344585
Band 3	Nucleolar protein 58 OS=Saccharomyces cerevisiae (strain ATCC 204508 / S288c) GN=NOP58 PE=1 SV=1	NOP58_YEAST	SPASTIQILGAEK	147384
Band 3	Nucleolar protein 58 OS=Saccharomyces cerevisiae (strain ATCC 204508 / S288c) GN=NOP58 PE=1 SV=1	NOP58_YEAST	SSSLIQDLDSSDK	39,928.8
Band 3	Nucleolar protein 58 OS=Saccharomyces cerevisiae (strain ATCC 204508 / S288c) GN=NOP58 PE=1 SV=1	NOP58_YEAST	STLIVSETK	193987
Band 3	Nucleolar protein 58 OS=Saccharomyces cerevisiae (strain ATCC 204508 / S288c) GN=NOP58 PE=1 SV=1	NOP58_YEAST	YDALAEDRDDSGDIGLESR	434244
Band 3	Ubiquitin-60S ribosomal protein L40 OS=Saccharomyces cerevisiae (strain ATCC 204508 / S288c) GN=RPL40B PE=1 SV=1	RL40B_YEAST,RS31_YEAST,UBI4P_YEAST	IQDKEGIPPDQQR	262098
Band 3	Ubiquitin-60S ribosomal protein L40 OS=Saccharomyces cerevisiae (strain ATCC 204508 / S288c) GN=RPL40B PE=1 SV=1	RL40B_YEAST,RS31_YEAST,UBI4P_YEAST	TLSDYNIQK	252559
Band 3	Keratin, type II cytoskeletal 1b OS=Homo sapiens GN=KRT77 PE=1 SV=3	K2C1B_CON-HUMAN,Q0IIN1_CON-HUMAN	DVDAAYVSK	323423
Band 3	Keratin, type II cytoskeletal 1b OS=Homo sapiens GN=KRT77 PE=1 SV=3	K2C1B_CON-HUMAN,Q0IIN1_CON-HUMAN	FASFIDK	120561
Band 3	Keratin, type II cytoskeletal 1b OS=Homo sapiens GN=KRT77 PE=1 SV=3	K2C1B_CON-HUMAN,Q0IIN1_CON-HUMAN	FASFIDKVR	488523
Band 3	Keratin, type II cytoskeletal 1b OS=Homo sapiens GN=KRT77 PE=1 SV=3	K2C1B_CON-HUMAN,Q0IIN1_CON-HUMAN	FLEQQNQVLQTK	2439850000000
Band 3	Keratin, type II cytoskeletal 1b OS=Homo sapiens GN=KRT77 PE=1 SV=3	K2C1B_CON-HUMAN,Q0IIN1_CON-HUMAN	KYEDEINKR	3110280000000
Band 3	Keratin, type II cytoskeletal 1b OS=Homo sapiens GN=KRT77 PE=1 SV=3	K2C1B_CON-HUMAN,Q0IIN1_CON-HUMAN	MEIAELNR	80,781.5
Band 3	Keratin, type II cytoskeletal 1b OS=Homo sapiens GN=KRT77 PE=1 SV=3	K2C1B_CON-HUMAN,Q0IIN1_CON-HUMAN	QLLEGEESR	375447
Band 3	Keratin, type II cytoskeletal 1b OS=Homo sapiens GN=KRT77 PE=1 SV=3	K2C1B_CON-HUMAN,Q0IIN1_CON-HUMAN	QVDLLSAEQMR	241400
Band 3	Keratin, type II cytoskeletal 1b OS=Homo sapiens GN=KRT77 PE=1 SV=3	K2C1B_CON-HUMAN,Q0IIN1_CON-HUMAN	SISINLMGR	1374940
Band 3	Keratin, type II cytoskeletal 1b OS=Homo sapiens GN=KRT77 PE=1 SV=3	K2C1B_CON-HUMAN,Q0IIN1_CON-HUMAN	SKDEAEALYQTK	2092080
Band 3	Keratin, type II cytoskeletal 1b OS=Homo sapiens GN=KRT77 PE=1 SV=3	K2C1B_CON-HUMAN,Q0IIN1_CON-HUMAN	SLDLDSIIDAVR	372060
Band 3	Keratin, type II cytoskeletal 1b OS=Homo sapiens GN=KRT77 PE=1 SV=3	K2C1B_CON-HUMAN,Q0IIN1_CON-HUMAN	SLYNLGGSR	1908100
Band 3	Keratin, type II cytoskeletal 1b OS=Homo sapiens GN=KRT77 PE=1 SV=3	K2C1B_CON-HUMAN,Q0IIN1_CON-HUMAN	SMQDVVEDYK	190477
Band 3	Keratin, type II cytoskeletal 1b OS=Homo sapiens GN=KRT77 PE=1 SV=3	K2C1B_CON-HUMAN,Q0IIN1_CON-HUMAN	TGSENDFVVLKK	150149
Band 3	Keratin, type II cytoskeletal 1b OS=Homo sapiens GN=KRT77 PE=1 SV=3	K2C1B_CON-HUMAN,Q0IIN1_CON-HUMAN	TQYELIAQR	1648440
Band 3	Keratin, type II cytoskeletal 1b OS=Homo sapiens GN=KRT77 PE=1 SV=3	K2C1B_CON-HUMAN,Q0IIN1_CON-HUMAN	VDTLTGEVNFLK	129652
Band 3	Keratin, type II cytoskeletal 1b OS=Homo sapiens GN=KRT77 PE=1 SV=3	K2C1B_CON-HUMAN,Q0IIN1_CON-HUMAN	YEDEINKR	1929950
Band 3	Keratin, type II cytoskeletal 1b OS=Homo sapiens GN=KRT77 PE=1 SV=3	K2C1B_CON-HUMAN,Q0IIN1_CON-HUMAN	YQELQITAGR	2979160
Band 3	Alpha-1,3/1,6-mannosyltransferase ALG2 OS=Saccharomyces cerevisiae (strain ATCC 204508 / S288c) GN=ALG2 PE=1 SV=2	ALG2_YEAST	AFALSEDQINDNVK	105114
Band 3	Alpha-1,3/1,6-mannosyltransferase ALG2 OS=Saccharomyces cerevisiae (strain ATCC 204508 / S288c) GN=ALG2 PE=1 SV=2	ALG2_YEAST	VAENVEYLK	105470
Band 3	Elongation factor 1-gamma 1 OS=Saccharomyces cerevisiae (strain ATCC 204508 / S288c) GN=CAM1 PE=1 SV=2	EF1G1_YEAST	TQLLGADDDLNAQAQIIR	81,445.2
Band 3	Elongation factor 1-gamma 1 OS=Saccharomyces cerevisiae (strain ATCC 204508 / S288c) GN=CAM1 PE=1 SV=2	EF1G1_YEAST	VVTPDAAAEQFAR	279648
Band 3	NADP-specific glutamate dehydrogenase 1 OS=Saccharomyces cerevisiae (strain ATCC 204508 / S288c) GN=GDH1 PE=1 SV=2	DHE4_YEAST	AANLGGVAVSGLEMAQNSQR	71,885.2
Band 3	NADP-specific glutamate dehydrogenase 1 OS=Saccharomyces cerevisiae (strain ATCC 204508 / S288c) GN=GDH1 PE=1 SV=2	DHE4_YEAST	ALVAQGVK	205546
Band 3	NADP-specific glutamate dehydrogenase 1 OS=Saccharomyces cerevisiae (strain ATCC 204508 / S288c) GN=GDH1 PE=1 SV=2	DHE4_YEAST	FIAEGSNMGSTPEAIAVFETAR	180722
Band 3	NADP-specific glutamate dehydrogenase 1 OS=Saccharomyces cerevisiae (strain ATCC 204508 / S288c) GN=GDH1 PE=1 SV=2	DHE4_YEAST	HIGQDTDVPAGDIGVGGR	222390
Band 3	NADP-specific glutamate dehydrogenase 1 OS=Saccharomyces cerevisiae (strain ATCC 204508 / S288c) GN=GDH1 PE=1 SV=2	DHE4_YEAST	STATGPSEAVWYGPPK	28,400.3
Band 3	NADP-specific glutamate dehydrogenase 1 OS=Saccharomyces cerevisiae (strain ATCC 204508 / S288c) GN=GDH1 PE=1 SV=2	DHE4_YEAST	VIELGGTVVSLSDSK	102932
Band 3	NADP-specific glutamate dehydrogenase 1 OS=Saccharomyces cerevisiae (strain ATCC 204508 / S288c) GN=GDH1 PE=1 SV=2	DHE4_YEAST	VLPIVSVPER	240255
Band 3	NADP-specific glutamate dehydrogenase 1 OS=Saccharomyces cerevisiae (strain ATCC 204508 / S288c) GN=GDH1 PE=1 SV=2	DHE4_YEAST	VTISGSGNVAQYAALK	37,094.5
Band 3	NADP-specific glutamate dehydrogenase 1 OS=Saccharomyces cerevisiae (strain ATCC 204508 / S288c) GN=GDH1 PE=1 SV=2	DHE4_YEAST	VTWENDKGEQEVAQGYR	112272
Band 3	Glyceraldehyde-3-phosphate dehydrogenase 2 OS=Saccharomyces cerevisiae (strain ATCC 204508 / S288c) GN=TDH2 PE=1 SV=3	G3P2_YEAST,G3P3_YEAST	TASGNIIPSSTGAAK	83,285.5
Band 3	Glyceraldehyde-3-phosphate dehydrogenase 2 OS=Saccharomyces cerevisiae (strain ATCC 204508 / S288c) GN=TDH2 PE=1 SV=3	G3P2_YEAST,G3P3_YEAST	VPTVDVSVVDLTVK	128472
Band 3	Elongation factor 1-gamma 2 OS=Saccharomyces cerevisiae (strain ATCC 204508 / S288c) GN=TEF4 PE=1 SV=1	EF1G2_YEAST	TPFAEVK	131467
Band 3	Dystonin OS=Homo sapiens GN=DST PE=1 SV=4	DYST_CON-HUMAN	AELSRQLEGIL	143418
Band 3	ATP synthase subunit beta, mitochondrial OS=Saccharomyces cerevisiae (strain ATCC 204508 / S288c) GN=ATP2 PE=1 SV=2	ATPB_YEAST	AHGGFSVFTGVGER	570439
Band 3	ATP synthase subunit beta, mitochondrial OS=Saccharomyces cerevisiae (strain ATCC 204508 / S288c) GN=ATP2 PE=1 SV=2	ATPB_YEAST	ASAAQSTPITGK	177212
Band 3	ATP synthase subunit beta, mitochondrial OS=Saccharomyces cerevisiae (strain ATCC 204508 / S288c) GN=ATP2 PE=1 SV=2	ATPB_YEAST	EMKETGVINLEGESK	265101
Band 3	ATP synthase subunit beta, mitochondrial OS=Saccharomyces cerevisiae (strain ATCC 204508 / S288c) GN=ATP2 PE=1 SV=2	ATPB_YEAST	ETGVINLEGESK	724949
Band 3	ATP synthase subunit beta, mitochondrial OS=Saccharomyces cerevisiae (strain ATCC 204508 / S288c) GN=ATP2 PE=1 SV=2	ATPB_YEAST	FLSQPFAVAEVFTGIPGK	210147
Band 3	ATP synthase subunit beta, mitochondrial OS=Saccharomyces cerevisiae (strain ATCC 204508 / S288c) GN=ATP2 PE=1 SV=2	ATPB_YEAST	FTQAGSEVSALLGR	6561920
Band 3	ATP synthase subunit beta, mitochondrial OS=Saccharomyces cerevisiae (strain ATCC 204508 / S288c) GN=ATP2 PE=1 SV=2	ATPB_YEAST	GISELGIYPAVDPLDSK	3953330
Band 3	ATP synthase subunit beta, mitochondrial OS=Saccharomyces cerevisiae (strain ATCC 204508 / S288c) GN=ATP2 PE=1 SV=2	ATPB_YEAST	IGLFGGAGVGK	1817310
Band 3	ATP synthase subunit beta, mitochondrial OS=Saccharomyces cerevisiae (strain ATCC 204508 / S288c) GN=ATP2 PE=1 SV=2	ATPB_YEAST	IINVIGEPIDER	1231730
Band 3	ATP synthase subunit beta, mitochondrial OS=Saccharomyces cerevisiae (strain ATCC 204508 / S288c) GN=ATP2 PE=1 SV=2	ATPB_YEAST	IPSAVGYQPTLATDMGLLQER	1063540
Band 3	ATP synthase subunit beta, mitochondrial OS=Saccharomyces cerevisiae (strain ATCC 204508 / S288c) GN=ATP2 PE=1 SV=2	ATPB_YEAST	LKDTVASFK	365831
Band 3	ATP synthase subunit beta, mitochondrial OS=Saccharomyces cerevisiae (strain ATCC 204508 / S288c) GN=ATP2 PE=1 SV=2	ATPB_YEAST	LLDAAVVGQEHYDVASK	1028140
Band 3	ATP synthase subunit beta, mitochondrial OS=Saccharomyces cerevisiae (strain ATCC 204508 / S288c) GN=ATP2 PE=1 SV=2	ATPB_YEAST	LVLEVAQHLGENTVR	693993
Band 3	ATP synthase subunit beta, mitochondrial OS=Saccharomyces cerevisiae (strain ATCC 204508 / S288c) GN=ATP2 PE=1 SV=2	ATPB_YEAST	TIAMDGTEGLVR	3785170
Band 3	ATP synthase subunit beta, mitochondrial OS=Saccharomyces cerevisiae (strain ATCC 204508 / S288c) GN=ATP2 PE=1 SV=2	ATPB_YEAST	TREGNDLYR	376238
Band 3	ATP synthase subunit beta, mitochondrial OS=Saccharomyces cerevisiae (strain ATCC 204508 / S288c) GN=ATP2 PE=1 SV=2	ATPB_YEAST	TVFIQELINNIAK	2310780
Band 3	ATP synthase subunit beta, mitochondrial OS=Saccharomyces cerevisiae (strain ATCC 204508 / S288c) GN=ATP2 PE=1 SV=2	ATPB_YEAST	VALVFGQMNEPPGAR	2325280
Band 3	ATP synthase subunit beta, mitochondrial OS=Saccharomyces cerevisiae (strain ATCC 204508 / S288c) GN=ATP2 PE=1 SV=2	ATPB_YEAST	VLDTGGPISVPVGR	3073730
Band 3	ATP synthase subunit beta, mitochondrial OS=Saccharomyces cerevisiae (strain ATCC 204508 / S288c) GN=ATP2 PE=1 SV=2	ATPB_YEAST	VQETLQTYK	2027270
Band 3	ATP synthase subunit beta, mitochondrial OS=Saccharomyces cerevisiae (strain ATCC 204508 / S288c) GN=ATP2 PE=1 SV=2	ATPB_YEAST	VVDLLAPYAR	1961430
Band 3	Keratin, type I cytoskeletal 10 OS=Homo sapiens GN=KRT10 PE=1 SV=6	K1C10_CON-HUMAN	AAPGVDLTQLLNNMR	87,554.5
Band 3	Keratin, type I cytoskeletal 10 OS=Homo sapiens GN=KRT10 PE=1 SV=6	K1C10_CON-HUMAN	ALEEQLQQIR	94,135.0
Band 3	Keratin, type I cytoskeletal 10 OS=Homo sapiens GN=KRT10 PE=1 SV=6	K1C10_CON-HUMAN	ALEESNYELEGK	3388950000000
Band 3	Keratin, type I cytoskeletal 10 OS=Homo sapiens GN=KRT10 PE=1 SV=6	K1C10_CON-HUMAN	ASYLDKVR	503337
Band 3	Keratin, type I cytoskeletal 10 OS=Homo sapiens GN=KRT10 PE=1 SV=6	K1C10_CON-HUMAN	DAEAWFNEK	1843960000000
Band 3	Keratin, type I cytoskeletal 10 OS=Homo sapiens GN=KRT10 PE=1 SV=6	K1C10_CON-HUMAN	DAEAWFNEKSK	285740
Band 3	Keratin, type I cytoskeletal 10 OS=Homo sapiens GN=KRT10 PE=1 SV=6	K1C10_CON-HUMAN	DYSKYYK	3230610
Band 3	Keratin, type I cytoskeletal 10 OS=Homo sapiens GN=KRT10 PE=1 SV=6	K1C10_CON-HUMAN	EASLAETEGR	47,466.8
Band 3	Keratin, type I cytoskeletal 10 OS=Homo sapiens GN=KRT10 PE=1 SV=6	K1C10_CON-HUMAN	ELTTEIDNNIEQISSYK	4750500
Band 3	Keratin, type I cytoskeletal 10 OS=Homo sapiens GN=KRT10 PE=1 SV=6	K1C10_CON-HUMAN	GGFSSGGFSGGSFSR	86,979.9
Band 3	Keratin, type I cytoskeletal 10 OS=Homo sapiens GN=KRT10 PE=1 SV=6	K1C10_CON-HUMAN	GGGFSSGGFSGGSFSR	1175310
Band 3	Keratin, type I cytoskeletal 10 OS=Homo sapiens GN=KRT10 PE=1 SV=6	K1C10_CON-HUMAN	GGSSGGYGGLGGFGGGSFR	202253
Band 3	Keratin, type I cytoskeletal 10 OS=Homo sapiens GN=KRT10 PE=1 SV=6	K1C10_CON-HUMAN	GSLGGGFSSGGFSGGSFSR	4385550000000
Band 3	Keratin, type I cytoskeletal 10 OS=Homo sapiens GN=KRT10 PE=1 SV=6	K1C10_CON-HUMAN	IKEWYEK	3259190
Band 3	Keratin, type I cytoskeletal 10 OS=Homo sapiens GN=KRT10 PE=1 SV=6	K1C10_CON-HUMAN	IRLENEIQTYR	4304280
Band 3	Keratin, type I cytoskeletal 10 OS=Homo sapiens GN=KRT10 PE=1 SV=6	K1C10_CON-HUMAN	ISSSKGSLGGGFSSGGFSGGSFSR	851977
Band 3	Keratin, type I cytoskeletal 10 OS=Homo sapiens GN=KRT10 PE=1 SV=6	K1C10_CON-HUMAN	LAADDFR	5090280000000
Band 3	Keratin, type I cytoskeletal 10 OS=Homo sapiens GN=KRT10 PE=1 SV=6	K1C10_CON-HUMAN	LASYLDK	8586500
Band 3	Keratin, type I cytoskeletal 10 OS=Homo sapiens GN=KRT10 PE=1 SV=6	K1C10_CON-HUMAN	LASYLDKVR	4904740
Band 3	Keratin, type I cytoskeletal 10 OS=Homo sapiens GN=KRT10 PE=1 SV=6	K1C10_CON-HUMAN	LENEIQTYR	356088
Band 3	Keratin, type I cytoskeletal 10 OS=Homo sapiens GN=KRT10 PE=1 SV=6	K1C10_CON-HUMAN	LKYENEVALR	3138340000000
Band 3	Keratin, type I cytoskeletal 10 OS=Homo sapiens GN=KRT10 PE=1 SV=6	K1C10_CON-HUMAN	LQIDNAR	199391
Band 3	Keratin, type I cytoskeletal 10 OS=Homo sapiens GN=KRT10 PE=1 SV=6	K1C10_CON-HUMAN	NHEEEMKDLR	1157720000000
Band 3	Keratin, type I cytoskeletal 10 OS=Homo sapiens GN=KRT10 PE=1 SV=6	K1C10_CON-HUMAN	NQILNLTTDNANILLQIDNAR	28,631.2
Band 3	Keratin, type I cytoskeletal 10 OS=Homo sapiens GN=KRT10 PE=1 SV=6	K1C10_CON-HUMAN	NVQALEIELQSQLALK	428365
Band 3	Keratin, type I cytoskeletal 10 OS=Homo sapiens GN=KRT10 PE=1 SV=6	K1C10_CON-HUMAN	NVSTGDVNVEMNAAPGVDLTQLLNNMR	19267800000000
Band 3	Keratin, type I cytoskeletal 10 OS=Homo sapiens GN=KRT10 PE=1 SV=6	K1C10_CON-HUMAN	QSLEASLAETEGR	7303080
Band 3	Keratin, type I cytoskeletal 10 OS=Homo sapiens GN=KRT10 PE=1 SV=6	K1C10_CON-HUMAN	QSVEADINGLR	5776360
Band 3	Keratin, type I cytoskeletal 10 OS=Homo sapiens GN=KRT10 PE=1 SV=6	K1C10_CON-HUMAN	QSVEADINGLRR	3541710000000
Band 3	Keratin, type I cytoskeletal 10 OS=Homo sapiens GN=KRT10 PE=1 SV=6	K1C10_CON-HUMAN	RVLDELTLTK	562740
Band 3	Keratin, type I cytoskeletal 10 OS=Homo sapiens GN=KRT10 PE=1 SV=6	K1C10_CON-HUMAN	SEITELRR	8681000
Band 3	Keratin, type I cytoskeletal 10 OS=Homo sapiens GN=KRT10 PE=1 SV=6	K1C10_CON-HUMAN	SKELTTEIDNNIEQISSYK	4904510
Band 3	Keratin, type I cytoskeletal 10 OS=Homo sapiens GN=KRT10 PE=1 SV=6	K1C10_CON-HUMAN	SLGGGFSSGGFSGGSFSR	324816
Band 3	Keratin, type I cytoskeletal 10 OS=Homo sapiens GN=KRT10 PE=1 SV=6	K1C10_CON-HUMAN	SLLEGEGSSGGGGR	2015840000000
Band 3	Keratin, type I cytoskeletal 10 OS=Homo sapiens GN=KRT10 PE=1 SV=6	K1C10_CON-HUMAN	SQYEQLAEQNR	1118120000000
Band 3	Keratin, type I cytoskeletal 10 OS=Homo sapiens GN=KRT10 PE=1 SV=6	K1C10_CON-HUMAN	SQYEQLAEQNRK	8714660000000
Band 3	Keratin, type I cytoskeletal 10 OS=Homo sapiens GN=KRT10 PE=1 SV=6	K1C10_CON-HUMAN	SQYEQLAEQNRKDAEAWFNEK	714625
Band 3	Keratin, type I cytoskeletal 10 OS=Homo sapiens GN=KRT10 PE=1 SV=6	K1C10_CON-HUMAN	SSKGSLGGGFSSGGFSGGSFSR	161755
Band 3	Keratin, type I cytoskeletal 10 OS=Homo sapiens GN=KRT10 PE=1 SV=6	K1C10_CON-HUMAN	SSSKGSLGGGFSSGGFSGGSFSR	441834
Band 3	Keratin, type I cytoskeletal 10 OS=Homo sapiens GN=KRT10 PE=1 SV=6	K1C10_CON-HUMAN	SSSSGSVGESSSKGP	1792430
Band 3	Keratin, type I cytoskeletal 10 OS=Homo sapiens GN=KRT10 PE=1 SV=6	K1C10_CON-HUMAN	VLDELTLTK	2163910000000
Band 3	Keratin, type I cytoskeletal 10 OS=Homo sapiens GN=KRT10 PE=1 SV=6	K1C10_CON-HUMAN	VTMQNLNDR	3385770000000
Band 3	Keratin, type I cytoskeletal 10 OS=Homo sapiens GN=KRT10 PE=1 SV=6	K1C10_CON-HUMAN	VTMQNLNDRLASYLDKVR	296213
Band 3	Keratin, type I cytoskeletal 10 OS=Homo sapiens GN=KRT10 PE=1 SV=6	K1C10_CON-HUMAN	YENEVALR	8857130
Band 3	Keratin, type I cytoskeletal 10 OS=Homo sapiens GN=KRT10 PE=1 SV=6	K1C10_CON-HUMAN	YEQLAEQNRK	149900
Band 3	Keratin, type I cytoskeletal 19 OS=Homo sapiens GN=KRT19 PE=1 SV=4	K1C19_CON-HUMAN	ASYLDKVR	503337
Band 3	Keratin, type I cytoskeletal 19 OS=Homo sapiens GN=KRT19 PE=1 SV=4	K1C19_CON-HUMAN	EQALRMSVEADINGLR	659653
Band 3	Keratin, type I cytoskeletal 19 OS=Homo sapiens GN=KRT19 PE=1 SV=4	K1C19_CON-HUMAN	LAADDFR	5090280000000
Band 3	Keratin, type I cytoskeletal 19 OS=Homo sapiens GN=KRT19 PE=1 SV=4	K1C19_CON-HUMAN	LASYLDK	8586500
Band 3	Keratin, type I cytoskeletal 19 OS=Homo sapiens GN=KRT19 PE=1 SV=4	K1C19_CON-HUMAN	LASYLDKVR	4904740
Band 3	Keratin, type I cytoskeletal 19 OS=Homo sapiens GN=KRT19 PE=1 SV=4	K1C19_CON-HUMAN	LEQEIATYR	679279
Band 3	Keratin, type I cytoskeletal 19 OS=Homo sapiens GN=KRT19 PE=1 SV=4	K1C19_CON-HUMAN	LQIDNAR	199391
Band 3	Keratin, type I cytoskeletal 19 OS=Homo sapiens GN=KRT19 PE=1 SV=4	K1C19_CON-HUMAN	MSVEADINGLRR	1687040
Band 3	Keratin, type I cytoskeletal 19 OS=Homo sapiens GN=KRT19 PE=1 SV=4	K1C19_CON-HUMAN	TKFETEQALR	136508
Band 3	Keratin, type I cytoskeletal 19 OS=Homo sapiens GN=KRT19 PE=1 SV=4	K1C19_CON-HUMAN	VLDELTLAR	3173540
Band 3	Keratin, type II cytoskeletal 5 OS=Homo sapiens GN=KRT5 PE=1 SV=3	K2C5_CON-HUMAN	AQYEEIANR	5010790
Band 3	Keratin, type II cytoskeletal 5 OS=Homo sapiens GN=KRT5 PE=1 SV=3	K2C5_CON-HUMAN	DVDAAYMNK	518263
Band 3	Keratin, type II cytoskeletal 5 OS=Homo sapiens GN=KRT5 PE=1 SV=3	K2C5_CON-HUMAN	EYQELMNTK	475154
Band 3	Keratin, type II cytoskeletal 5 OS=Homo sapiens GN=KRT5 PE=1 SV=3	K2C5_CON-HUMAN	FASFIDK	120561
Band 3	Keratin, type II cytoskeletal 5 OS=Homo sapiens GN=KRT5 PE=1 SV=3	K2C5_CON-HUMAN	FASFIDKVR	488523
Band 3	Keratin, type II cytoskeletal 5 OS=Homo sapiens GN=KRT5 PE=1 SV=3	K2C5_CON-HUMAN	GLGVGFGSGGGSSSSVK	97,886.1
Band 3	Keratin, type II cytoskeletal 5 OS=Homo sapiens GN=KRT5 PE=1 SV=3	K2C5_CON-HUMAN	GRLDSELR	2744080
Band 3	Keratin, type II cytoskeletal 5 OS=Homo sapiens GN=KRT5 PE=1 SV=3	K2C5_CON-HUMAN	HEISEMNR	152558
Band 3	Keratin, type II cytoskeletal 5 OS=Homo sapiens GN=KRT5 PE=1 SV=3	K2C5_CON-HUMAN	ISISTSGGSFR	2810880
Band 3	Keratin, type II cytoskeletal 5 OS=Homo sapiens GN=KRT5 PE=1 SV=3	K2C5_CON-HUMAN	KYEDEINKR	3110280000000
Band 3	Keratin, type II cytoskeletal 5 OS=Homo sapiens GN=KRT5 PE=1 SV=3	K2C5_CON-HUMAN	LAELEEALQK	1150770
Band 3	Keratin, type II cytoskeletal 5 OS=Homo sapiens GN=KRT5 PE=1 SV=3	K2C5_CON-HUMAN	LALDVEIATYR	122391
Band 3	Keratin, type II cytoskeletal 5 OS=Homo sapiens GN=KRT5 PE=1 SV=3	K2C5_CON-HUMAN	LRAEIDNVKK	276034
Band 3	Keratin, type II cytoskeletal 5 OS=Homo sapiens GN=KRT5 PE=1 SV=3	K2C5_CON-HUMAN	NKYEDEINK	283958
Band 3	Keratin, type II cytoskeletal 5 OS=Homo sapiens GN=KRT5 PE=1 SV=3	K2C5_CON-HUMAN	NKYEDEINKR	445920000000
Band 3	Keratin, type II cytoskeletal 5 OS=Homo sapiens GN=KRT5 PE=1 SV=3	K2C5_CON-HUMAN	NLDLDSIIAEVK	1230890000000
Band 3	Keratin, type II cytoskeletal 5 OS=Homo sapiens GN=KRT5 PE=1 SV=3	K2C5_CON-HUMAN	QLDSIVGER	5278600
Band 3	Keratin, type II cytoskeletal 5 OS=Homo sapiens GN=KRT5 PE=1 SV=3	K2C5_CON-HUMAN	QSSVSFR	122494
Band 3	Keratin, type II cytoskeletal 5 OS=Homo sapiens GN=KRT5 PE=1 SV=3	K2C5_CON-HUMAN	SFSTASAITPSVSR	1055440
Band 3	Keratin, type II cytoskeletal 5 OS=Homo sapiens GN=KRT5 PE=1 SV=3	K2C5_CON-HUMAN	SLYNLGGSK	2120750
Band 3	Keratin, type II cytoskeletal 5 OS=Homo sapiens GN=KRT5 PE=1 SV=3	K2C5_CON-HUMAN	SLYNLGGSKR	583236
Band 3	Keratin, type II cytoskeletal 5 OS=Homo sapiens GN=KRT5 PE=1 SV=3	K2C5_CON-HUMAN	TEAESWYQTK	1421510
Band 3	Keratin, type II cytoskeletal 5 OS=Homo sapiens GN=KRT5 PE=1 SV=3	K2C5_CON-HUMAN	TSFTSVSR	1021920
Band 3	Keratin, type II cytoskeletal 5 OS=Homo sapiens GN=KRT5 PE=1 SV=3	K2C5_CON-HUMAN	TTAENEFVMLK	1165250
Band 3	Keratin, type II cytoskeletal 5 OS=Homo sapiens GN=KRT5 PE=1 SV=3	K2C5_CON-HUMAN	TTAENEFVMLKK	7505860
Band 3	Keratin, type II cytoskeletal 5 OS=Homo sapiens GN=KRT5 PE=1 SV=3	K2C5_CON-HUMAN	VDALMDEINFMK	624295
Band 3	Keratin, type II cytoskeletal 5 OS=Homo sapiens GN=KRT5 PE=1 SV=3	K2C5_CON-HUMAN	WTLLQEQGTK	1694560
Band 3	Keratin, type II cytoskeletal 5 OS=Homo sapiens GN=KRT5 PE=1 SV=3	K2C5_CON-HUMAN	YEDEINKR	1929950
Band 3	Keratin, type II cytoskeletal 5 OS=Homo sapiens GN=KRT5 PE=1 SV=3	K2C5_CON-HUMAN	YEELQQTAGR	2655640
Band 3	Elongation factor Tu, mitochondrial OS=Saccharomyces cerevisiae (strain ATCC 204508 / S288c) GN=TUF1 PE=1 SV=1	EFTU_YEAST	LSSVISR	296667
Band 3	Elongation factor 1-alpha OS=Saccharomyces cerevisiae (strain ATCC 204508 / S288c) GN=TEF1 PE=1 SV=1	EF1A_YEAST	EHALLAFTLGVR	1795570
Band 3	Elongation factor 1-alpha OS=Saccharomyces cerevisiae (strain ATCC 204508 / S288c) GN=TEF1 PE=1 SV=1	EF1A_YEAST	ETSNFIKK	206766
Band 3	Elongation factor 1-alpha OS=Saccharomyces cerevisiae (strain ATCC 204508 / S288c) GN=TEF1 PE=1 SV=1	EF1A_YEAST	FDELLEK	113035
Band 3	Elongation factor 1-alpha OS=Saccharomyces cerevisiae (strain ATCC 204508 / S288c) GN=TEF1 PE=1 SV=1	EF1A_YEAST	FDELLEKNDR	1740470
Band 3	Elongation factor 1-alpha OS=Saccharomyces cerevisiae (strain ATCC 204508 / S288c) GN=TEF1 PE=1 SV=1	EF1A_YEAST	FQEIVKETSNFIK	678605
Band 3	Elongation factor 1-alpha OS=Saccharomyces cerevisiae (strain ATCC 204508 / S288c) GN=TEF1 PE=1 SV=1	EF1A_YEAST	IGGIGTVPVGR	8321820000000
Band 3	Elongation factor 1-alpha OS=Saccharomyces cerevisiae (strain ATCC 204508 / S288c) GN=TEF1 PE=1 SV=1	EF1A_YEAST	LPLQDVYK	270590000000
Band 3	Elongation factor 1-alpha OS=Saccharomyces cerevisiae (strain ATCC 204508 / S288c) GN=TEF1 PE=1 SV=1	EF1A_YEAST	MDSVKWDESR	137911
Band 3	Elongation factor 1-alpha OS=Saccharomyces cerevisiae (strain ATCC 204508 / S288c) GN=TEF1 PE=1 SV=1	EF1A_YEAST	QLIVAVNK	4029910000000
Band 3	Elongation factor 1-alpha OS=Saccharomyces cerevisiae (strain ATCC 204508 / S288c) GN=TEF1 PE=1 SV=1	EF1A_YEAST	QLIVAVNKMDSVK	2181120
Band 3	Elongation factor 1-alpha OS=Saccharomyces cerevisiae (strain ATCC 204508 / S288c) GN=TEF1 PE=1 SV=1	EF1A_YEAST	QTVAVGVIK	5641530000000
Band 3	Elongation factor 1-alpha OS=Saccharomyces cerevisiae (strain ATCC 204508 / S288c) GN=TEF1 PE=1 SV=1	EF1A_YEAST	STTTGHLIYK	1499630
Band 3	Elongation factor 1-alpha OS=Saccharomyces cerevisiae (strain ATCC 204508 / S288c) GN=TEF1 PE=1 SV=1	EF1A_YEAST	SVEMHHEQLEQGVPGDNVGFNVK	1010680000000
Band 3	Elongation factor 1-alpha OS=Saccharomyces cerevisiae (strain ATCC 204508 / S288c) GN=TEF1 PE=1 SV=1	EF1A_YEAST	TIEKFEK	4525150
Band 3	Elongation factor 1-alpha OS=Saccharomyces cerevisiae (strain ATCC 204508 / S288c) GN=TEF1 PE=1 SV=1	EF1A_YEAST	TLLEAIDAIEQPSR	1262490
Band 3	Elongation factor 1-alpha OS=Saccharomyces cerevisiae (strain ATCC 204508 / S288c) GN=TEF1 PE=1 SV=1	EF1A_YEAST	TLLEAIDAIEQPSRPTDKPLR	73,868.1
Band 3	Elongation factor 1-alpha OS=Saccharomyces cerevisiae (strain ATCC 204508 / S288c) GN=TEF1 PE=1 SV=1	EF1A_YEAST	TVPFVPISGWNGDNMIEATTNAPWYK	233816
Band 3	Elongation factor 1-alpha OS=Saccharomyces cerevisiae (strain ATCC 204508 / S288c) GN=TEF1 PE=1 SV=1	EF1A_YEAST	VETGVIKPGMVVTFAPAGVTTEVK	2468250000000
Band 3	Elongation factor 1-alpha OS=Saccharomyces cerevisiae (strain ATCC 204508 / S288c) GN=TEF1 PE=1 SV=1	EF1A_YEAST	YAWVLDK	7604390
Band 3	Elongation factor 1-alpha OS=Saccharomyces cerevisiae (strain ATCC 204508 / S288c) GN=TEF1 PE=1 SV=1	EF1A_YEAST	YAWVLDKLK	269278
Band 3	Elongation factor 1-alpha OS=Saccharomyces cerevisiae (strain ATCC 204508 / S288c) GN=TEF1 PE=1 SV=1	EF1A_YEAST	YQVTVIDAPGHR	3403820000000
Band 3	Elongation factor 1-alpha OS=Saccharomyces cerevisiae (strain ATCC 204508 / S288c) GN=TEF1 PE=1 SV=1	EF1A_YEAST	YQVTVIDAPGHRDFIK	520494
Band 3	26S proteasome regulatory subunit 6B homolog OS=Saccharomyces cerevisiae (strain ATCC 204508 / S288c) GN=RPT3 PE=1 SV=2	PRS6B_YEAST	MSLAPEADLDSLIIR	155009
Band 3	26S proteasome regulatory subunit 6B homolog OS=Saccharomyces cerevisiae (strain ATCC 204508 / S288c) GN=RPT3 PE=1 SV=2	PRS6B_YEAST	YVILQSDLEEAYATQVK	91,760.2
Band 3	T-complex protein 1 subunit theta OS=Saccharomyces cerevisiae (strain ATCC 204508 / S288c) GN=CCT8 PE=1 SV=1	TCPQ_YEAST	GATQNNLDDIER	130689
Band 3	T-complex protein 1 subunit theta OS=Saccharomyces cerevisiae (strain ATCC 204508 / S288c) GN=CCT8 PE=1 SV=1	TCPQ_YEAST	LGAPTPEELGLVETVK	287881
Band 3	T-complex protein 1 subunit theta OS=Saccharomyces cerevisiae (strain ATCC 204508 / S288c) GN=CCT8 PE=1 SV=1	TCPQ_YEAST	LLPGAGATEIELISR	70,168.0
Band 4	Keratin, type II cytoskeletal 78 OS=Homo sapiens GN=KRT78 PE=1 SV=2	K2C78_CON-HUMAN	FASFIDK	217961
Band 4	Keratin, type II cytoskeletal 78 OS=Homo sapiens GN=KRT78 PE=1 SV=2	K2C78_CON-HUMAN	IEIDPQFQVVR	70,390.0
Band 4	Keratin, type II cytoskeletal 78 OS=Homo sapiens GN=KRT78 PE=1 SV=2	K2C78_CON-HUMAN	QLEQLQGER	115216
Band 4	Keratin, type II cytoskeletal 78 OS=Homo sapiens GN=KRT78 PE=1 SV=2	K2C78_CON-HUMAN	YQELQVSAQL	1216460
Band 4	ATP-dependent molecular chaperone HSC82 OS=Saccharomyces cerevisiae (strain ATCC 204508 / S288c) GN=HSC82 PE=1 SV=4	HSC82_YEAST,HSP82_YEAST	GVVDSEDLPLNLSR	82,251.7
Band 4	Enolase 2 OS=Saccharomyces cerevisiae (strain ATCC 204508 / S288c) GN=ENO2 PE=1 SV=2	ENO2_YEAST	AADALLLK	3508390
Band 4	Enolase 2 OS=Saccharomyces cerevisiae (strain ATCC 204508 / S288c) GN=ENO2 PE=1 SV=2	ENO2_YEAST	AVDDFLLSLDGTANK	2332080
Band 4	Enolase 2 OS=Saccharomyces cerevisiae (strain ATCC 204508 / S288c) GN=ENO2 PE=1 SV=2	ENO2_YEAST	GNPTVEVELTTEK	1574300
Band 4	Enolase 2 OS=Saccharomyces cerevisiae (strain ATCC 204508 / S288c) GN=ENO2 PE=1 SV=2	ENO2_YEAST	GVMNAVNNVNNVIAAAFVK	27,966.8
Band 4	Enolase 2 OS=Saccharomyces cerevisiae (strain ATCC 204508 / S288c) GN=ENO2 PE=1 SV=2	ENO2_YEAST	IEEELGDK	493448
Band 4	Enolase 2 OS=Saccharomyces cerevisiae (strain ATCC 204508 / S288c) GN=ENO2 PE=1 SV=2	ENO2_YEAST	IGSEVYHNLK	1857010
Band 4	Enolase 2 OS=Saccharomyces cerevisiae (strain ATCC 204508 / S288c) GN=ENO2 PE=1 SV=2	ENO2_YEAST	LGANAILGVSMAAAR	1095800
Band 4	Enolase 2 OS=Saccharomyces cerevisiae (strain ATCC 204508 / S288c) GN=ENO2 PE=1 SV=2	ENO2_YEAST	SIVPSGASTGVHEALEMR	1223400
Band 4	Enolase 2 OS=Saccharomyces cerevisiae (strain ATCC 204508 / S288c) GN=ENO2 PE=1 SV=2	ENO2_YEAST	TAGIQIVADDLTVTNPAR	3115310
Band 4	Enolase 2 OS=Saccharomyces cerevisiae (strain ATCC 204508 / S288c) GN=ENO2 PE=1 SV=2	ENO2_YEAST	TFAEAMR	559744
Band 4	Enolase 2 OS=Saccharomyces cerevisiae (strain ATCC 204508 / S288c) GN=ENO2 PE=1 SV=2	ENO2_YEAST	VNQIGTLSESIK	3867030
Band 4	Red fluorescent protein drFP583 OS=Discosoma sp. PE=1 SV=1	RFP_CON-DISSP,TIMERbac_CON-vector	GVNFPSDGPVMQK	2074780000000
Band 4	Red fluorescent protein drFP583 OS=Discosoma sp. PE=1 SV=1	RFP_CON-DISSP,TIMERbac_CON-vector	GVNFPSDGPVMQKK	3695990
Band 4	Heat shock protein 42 OS=Saccharomyces cerevisiae (strain ATCC 204508 / S288c) GN=HSP42 PE=1 SV=1	HSP42_YEAST	ATYNNGLLQIK	1785100
Band 4	Heat shock protein 42 OS=Saccharomyces cerevisiae (strain ATCC 204508 / S288c) GN=HSP42 PE=1 SV=1	HSP42_YEAST	EKPLNQLEESSRPPLAK	625949
Band 4	Heat shock protein 42 OS=Saccharomyces cerevisiae (strain ATCC 204508 / S288c) GN=HSP42 PE=1 SV=1	HSP42_YEAST	IAIEEIPDEELEFEENPNPTVEN	5838470
Band 4	Keratin, hair, acidic, 2 OS=Pan troglodytes verus GN=krtha2 PE=2 SV=1	A5A6M9_CON-PANTR,K1H2_CON-HUMAN	ENARMVVNIDNAKLAADDFR	522676
Band 4	Keratin, hair, acidic, 2 OS=Pan troglodytes verus GN=krtha2 PE=2 SV=1	A5A6M9_CON-PANTR,K1H2_CON-HUMAN	LAADDFR	4234080000000
Band 4	Elongation factor 1-gamma 2 OS=Saccharomyces cerevisiae (strain ATCC 204508 / S288c) GN=TEF4 PE=1 SV=1	EF1G2_YEAST	HPLEALGK	427487
Band 4	Elongation factor 1-gamma 2 OS=Saccharomyces cerevisiae (strain ATCC 204508 / S288c) GN=TEF4 PE=1 SV=1	EF1G2_YEAST	LLGSDVIEK	1746310
Band 4	Elongation factor 1-gamma 2 OS=Saccharomyces cerevisiae (strain ATCC 204508 / S288c) GN=TEF4 PE=1 SV=1	EF1G2_YEAST	NYASEALISYFK	622691
Band 4	Elongation factor 1-gamma 2 OS=Saccharomyces cerevisiae (strain ATCC 204508 / S288c) GN=TEF4 PE=1 SV=1	EF1G2_YEAST	TPFAEVK	1303850
Band 4	Elongation factor 1-gamma 2 OS=Saccharomyces cerevisiae (strain ATCC 204508 / S288c) GN=TEF4 PE=1 SV=1	EF1G2_YEAST	WFNTVAASPIVK	543156
Band 4	Filaggrin OS=Homo sapiens GN=FLG PE=1 SV=3	FILA_CON-HUMAN	RGGRQGSYHEQSV	75,664.5
Band 4	Elongation factor Tu, mitochondrial OS=Saccharomyces cerevisiae (strain ATCC 204508 / S288c) GN=TUF1 PE=1 SV=1	EFTU_YEAST	LLDAVDEYIPTPER	75,593.3
Band 4	Elongation factor Tu, mitochondrial OS=Saccharomyces cerevisiae (strain ATCC 204508 / S288c) GN=TUF1 PE=1 SV=1	EFTU_YEAST	LSSVISR	180680
Band 4	Zinc/cadmium resistance protein OS=Saccharomyces cerevisiae (strain ATCC 204508 / S288c) GN=ZRC1 PE=1 SV=2	ZRC1_YEAST	ILLQATPSTISADQIQR	464923
Band 4	Zinc/cadmium resistance protein OS=Saccharomyces cerevisiae (strain ATCC 204508 / S288c) GN=ZRC1 PE=1 SV=2	ZRC1_YEAST	LIEPQEIQNPR	229332
Band 4	Keratin, type I cytoskeletal 10 OS=Homo sapiens GN=KRT10 PE=1 SV=6	K1C10_CON-HUMAN	ALEESNYELEGK	3684480000000
Band 4	Keratin, type I cytoskeletal 10 OS=Homo sapiens GN=KRT10 PE=1 SV=6	K1C10_CON-HUMAN	DAEAWFNEK	1106760000000
Band 4	Keratin, type I cytoskeletal 10 OS=Homo sapiens GN=KRT10 PE=1 SV=6	K1C10_CON-HUMAN	ELTTEIDNNIEQISSYK	4941770
Band 4	Keratin, type I cytoskeletal 10 OS=Homo sapiens GN=KRT10 PE=1 SV=6	K1C10_CON-HUMAN	GGGFSSGGFSGGSFSR	620683
Band 4	Keratin, type I cytoskeletal 10 OS=Homo sapiens GN=KRT10 PE=1 SV=6	K1C10_CON-HUMAN	GSLGGGFSSGGFSGGSFSR	8597750
Band 4	Keratin, type I cytoskeletal 10 OS=Homo sapiens GN=KRT10 PE=1 SV=6	K1C10_CON-HUMAN	IKEWYEK	9569200
Band 4	Keratin, type I cytoskeletal 10 OS=Homo sapiens GN=KRT10 PE=1 SV=6	K1C10_CON-HUMAN	IRLENEIQTYR	733433
Band 4	Keratin, type I cytoskeletal 10 OS=Homo sapiens GN=KRT10 PE=1 SV=6	K1C10_CON-HUMAN	LAADDFR	4234080000000
Band 4	Keratin, type I cytoskeletal 10 OS=Homo sapiens GN=KRT10 PE=1 SV=6	K1C10_CON-HUMAN	LASYLDK	7605320
Band 4	Keratin, type I cytoskeletal 10 OS=Homo sapiens GN=KRT10 PE=1 SV=6	K1C10_CON-HUMAN	LASYLDKVR	6299120
Band 4	Keratin, type I cytoskeletal 10 OS=Homo sapiens GN=KRT10 PE=1 SV=6	K1C10_CON-HUMAN	LENEIQTYR	680877
Band 4	Keratin, type I cytoskeletal 10 OS=Homo sapiens GN=KRT10 PE=1 SV=6	K1C10_CON-HUMAN	LKYENEVALR	2714460000000
Band 4	Keratin, type I cytoskeletal 10 OS=Homo sapiens GN=KRT10 PE=1 SV=6	K1C10_CON-HUMAN	NHEEEMKDLR	6695570
Band 4	Keratin, type I cytoskeletal 10 OS=Homo sapiens GN=KRT10 PE=1 SV=6	K1C10_CON-HUMAN	NVQALEIELQSQLALK	174562
Band 4	Keratin, type I cytoskeletal 10 OS=Homo sapiens GN=KRT10 PE=1 SV=6	K1C10_CON-HUMAN	NVSTGDVNVEMNAAPGVDLTQLLNNMR	2522360000000
Band 4	Keratin, type I cytoskeletal 10 OS=Homo sapiens GN=KRT10 PE=1 SV=6	K1C10_CON-HUMAN	QSLEASLAETEGR	7665290
Band 4	Keratin, type I cytoskeletal 10 OS=Homo sapiens GN=KRT10 PE=1 SV=6	K1C10_CON-HUMAN	QSVEADINGLR	4941240
Band 4	Keratin, type I cytoskeletal 10 OS=Homo sapiens GN=KRT10 PE=1 SV=6	K1C10_CON-HUMAN	QSVEADINGLRR	244940000000
Band 4	Keratin, type I cytoskeletal 10 OS=Homo sapiens GN=KRT10 PE=1 SV=6	K1C10_CON-HUMAN	RVLDELTLTK	326760
Band 4	Keratin, type I cytoskeletal 10 OS=Homo sapiens GN=KRT10 PE=1 SV=6	K1C10_CON-HUMAN	SEITELR	483884
Band 4	Keratin, type I cytoskeletal 10 OS=Homo sapiens GN=KRT10 PE=1 SV=6	K1C10_CON-HUMAN	SEITELRR	8267080
Band 4	Keratin, type I cytoskeletal 10 OS=Homo sapiens GN=KRT10 PE=1 SV=6	K1C10_CON-HUMAN	SKELTTEIDNNIEQISSYK	3269290
Band 4	Keratin, type I cytoskeletal 10 OS=Homo sapiens GN=KRT10 PE=1 SV=6	K1C10_CON-HUMAN	SLLEGEGSSGGGGR	189130000000
Band 4	Keratin, type I cytoskeletal 10 OS=Homo sapiens GN=KRT10 PE=1 SV=6	K1C10_CON-HUMAN	SQYEQLAEQNR	6648180
Band 4	Keratin, type I cytoskeletal 10 OS=Homo sapiens GN=KRT10 PE=1 SV=6	K1C10_CON-HUMAN	SQYEQLAEQNRK	470760000000
Band 4	Keratin, type I cytoskeletal 10 OS=Homo sapiens GN=KRT10 PE=1 SV=6	K1C10_CON-HUMAN	SSSKGSLGGGFSSGGFSGGSFSR	86,449.4
Band 4	Keratin, type I cytoskeletal 10 OS=Homo sapiens GN=KRT10 PE=1 SV=6	K1C10_CON-HUMAN	SSSSGSVGESSSKGP	221625
Band 4	Keratin, type I cytoskeletal 10 OS=Homo sapiens GN=KRT10 PE=1 SV=6	K1C10_CON-HUMAN	VLDELTLTK	2816520000000
Band 4	Keratin, type I cytoskeletal 10 OS=Homo sapiens GN=KRT10 PE=1 SV=6	K1C10_CON-HUMAN	VTMQNLNDR	2780520000000
Band 4	Keratin, type I cytoskeletal 10 OS=Homo sapiens GN=KRT10 PE=1 SV=6	K1C10_CON-HUMAN	YENEVALR	7521060
Band 4	Keratin, type II cytoskeletal 5 OS=Homo sapiens GN=KRT5 PE=1 SV=3	K2C5_CON-HUMAN	AQYEEIANR	3267920
Band 4	Keratin, type II cytoskeletal 5 OS=Homo sapiens GN=KRT5 PE=1 SV=3	K2C5_CON-HUMAN	DVDAAYMNK	336669
Band 4	Keratin, type II cytoskeletal 5 OS=Homo sapiens GN=KRT5 PE=1 SV=3	K2C5_CON-HUMAN	EYQELMNTK	733110
Band 4	Keratin, type II cytoskeletal 5 OS=Homo sapiens GN=KRT5 PE=1 SV=3	K2C5_CON-HUMAN	FASFIDK	217961
Band 4	Keratin, type II cytoskeletal 5 OS=Homo sapiens GN=KRT5 PE=1 SV=3	K2C5_CON-HUMAN	GRLDSELR	535614
Band 4	Keratin, type II cytoskeletal 5 OS=Homo sapiens GN=KRT5 PE=1 SV=3	K2C5_CON-HUMAN	ISISTSGGSFR	1147570
Band 4	Keratin, type II cytoskeletal 5 OS=Homo sapiens GN=KRT5 PE=1 SV=3	K2C5_CON-HUMAN	KYEDEINKR	9597880
Band 4	Keratin, type II cytoskeletal 5 OS=Homo sapiens GN=KRT5 PE=1 SV=3	K2C5_CON-HUMAN	LAELEEALQK	846901
Band 4	Keratin, type II cytoskeletal 5 OS=Homo sapiens GN=KRT5 PE=1 SV=3	K2C5_CON-HUMAN	LRAEIDNVK	308669
Band 4	Keratin, type II cytoskeletal 5 OS=Homo sapiens GN=KRT5 PE=1 SV=3	K2C5_CON-HUMAN	LRAEIDNVKK	360341
Band 4	Keratin, type II cytoskeletal 5 OS=Homo sapiens GN=KRT5 PE=1 SV=3	K2C5_CON-HUMAN	MFFDAELSQMQTHVSDTSVVLSMDNNR	50,858.0
Band 4	Keratin, type II cytoskeletal 5 OS=Homo sapiens GN=KRT5 PE=1 SV=3	K2C5_CON-HUMAN	NKYEDEINKR	2042830000000
Band 4	Keratin, type II cytoskeletal 5 OS=Homo sapiens GN=KRT5 PE=1 SV=3	K2C5_CON-HUMAN	NLDLDSIIAEVK	4580500
Band 4	Keratin, type II cytoskeletal 5 OS=Homo sapiens GN=KRT5 PE=1 SV=3	K2C5_CON-HUMAN	QLDSIVGER	3499320
Band 4	Keratin, type II cytoskeletal 5 OS=Homo sapiens GN=KRT5 PE=1 SV=3	K2C5_CON-HUMAN	SFSTASAITPSVSR	234990
Band 4	Keratin, type II cytoskeletal 5 OS=Homo sapiens GN=KRT5 PE=1 SV=3	K2C5_CON-HUMAN	SRTEAESWYQTK	595759
Band 4	Keratin, type II cytoskeletal 5 OS=Homo sapiens GN=KRT5 PE=1 SV=3	K2C5_CON-HUMAN	TEAESWYQTK	889193
Band 4	Keratin, type II cytoskeletal 5 OS=Homo sapiens GN=KRT5 PE=1 SV=3	K2C5_CON-HUMAN	TSFTSVSR	393002
Band 4	Keratin, type II cytoskeletal 5 OS=Homo sapiens GN=KRT5 PE=1 SV=3	K2C5_CON-HUMAN	TTAENEFVMLK	2178200
Band 4	Keratin, type II cytoskeletal 5 OS=Homo sapiens GN=KRT5 PE=1 SV=3	K2C5_CON-HUMAN	TTAENEFVMLKK	4943240
Band 4	Keratin, type II cytoskeletal 5 OS=Homo sapiens GN=KRT5 PE=1 SV=3	K2C5_CON-HUMAN	VDALMDEINFMK	877459
Band 4	Keratin, type II cytoskeletal 5 OS=Homo sapiens GN=KRT5 PE=1 SV=3	K2C5_CON-HUMAN	WTLLQEQGTK	1139000
Band 4	Keratin, type II cytoskeletal 5 OS=Homo sapiens GN=KRT5 PE=1 SV=3	K2C5_CON-HUMAN	YEDEINKR	1619110
Band 4	Keratin, type II cytoskeletal 5 OS=Homo sapiens GN=KRT5 PE=1 SV=3	K2C5_CON-HUMAN	YEELQQTAGR	1442250
Band 4	Keratin, type I cytoskeletal 17 OS=Homo sapiens GN=KRT17 PE=1 SV=2	K1C17_CON-HUMAN	EVATNSELVQSGK	2251740
Band 4	Keratin, type I cytoskeletal 17 OS=Homo sapiens GN=KRT17 PE=1 SV=2	K1C17_CON-HUMAN	GQVGGEINVEMDAAPGVDLSR	64,571.6
Band 4	Keratin, type I cytoskeletal 17 OS=Homo sapiens GN=KRT17 PE=1 SV=2	K1C17_CON-HUMAN	ILNEMRDQYEK	2138940
Band 4	Keratin, type I cytoskeletal 17 OS=Homo sapiens GN=KRT17 PE=1 SV=2	K1C17_CON-HUMAN	LAADDFR	4234080000000
Band 4	Keratin, type I cytoskeletal 17 OS=Homo sapiens GN=KRT17 PE=1 SV=2	K1C17_CON-HUMAN	LASYLDK	7605320
Band 4	Keratin, type I cytoskeletal 17 OS=Homo sapiens GN=KRT17 PE=1 SV=2	K1C17_CON-HUMAN	LASYLDKVR	6299120
Band 4	Keratin, type I cytoskeletal 17 OS=Homo sapiens GN=KRT17 PE=1 SV=2	K1C17_CON-HUMAN	LEQEIATYR	2171270
Band 4	Keratin, type I cytoskeletal 17 OS=Homo sapiens GN=KRT17 PE=1 SV=2	K1C17_CON-HUMAN	LEQEIATYRR	257027
Band 4	Keratin, type I cytoskeletal 17 OS=Homo sapiens GN=KRT17 PE=1 SV=2	K1C17_CON-HUMAN	NHEEEMNALR	2655990
Band 4	Keratin, type I cytoskeletal 17 OS=Homo sapiens GN=KRT17 PE=1 SV=2	K1C17_CON-HUMAN	SEISELR	592908
Band 4	Keratin, type I cytoskeletal 17 OS=Homo sapiens GN=KRT17 PE=1 SV=2	K1C17_CON-HUMAN	TEELNREVATNSELVQSGK	317824
Band 4	Keratin, type I cytoskeletal 17 OS=Homo sapiens GN=KRT17 PE=1 SV=2	K1C17_CON-HUMAN	TKFETEQALR	102317
Band 4	Keratin, type I cytoskeletal 17 OS=Homo sapiens GN=KRT17 PE=1 SV=2	K1C17_CON-HUMAN	VLDELTLAR	3051740
Band 4	DNA-directed RNA polymerase I subunit RPA49 OS=Saccharomyces cerevisiae (strain ATCC 204508 / S288c) GN=RPA49 PE=1 SV=2	RPA49_YEAST	APSDTTFDLYK	1684720
Band 4	DNA-directed RNA polymerase I subunit RPA49 OS=Saccharomyces cerevisiae (strain ATCC 204508 / S288c) GN=RPA49 PE=1 SV=2	RPA49_YEAST	APSDTTFDLYKK	1695990
Band 4	DNA-directed RNA polymerase I subunit RPA49 OS=Saccharomyces cerevisiae (strain ATCC 204508 / S288c) GN=RPA49 PE=1 SV=2	RPA49_YEAST	GATVAQAEAFGIPK	1471050
Band 4	DNA-directed RNA polymerase I subunit RPA49 OS=Saccharomyces cerevisiae (strain ATCC 204508 / S288c) GN=RPA49 PE=1 SV=2	RPA49_YEAST	IDSDKLTDSAIDIVDSVR	506136
Band 4	DNA-directed RNA polymerase I subunit RPA49 OS=Saccharomyces cerevisiae (strain ATCC 204508 / S288c) GN=RPA49 PE=1 SV=2	RPA49_YEAST	KAIADLER	206431
Band 4	DNA-directed RNA polymerase I subunit RPA49 OS=Saccharomyces cerevisiae (strain ATCC 204508 / S288c) GN=RPA49 PE=1 SV=2	RPA49_YEAST	LNSPPEILVDGILSR	1440540
Band 4	DNA-directed RNA polymerase I subunit RPA49 OS=Saccharomyces cerevisiae (strain ATCC 204508 / S288c) GN=RPA49 PE=1 SV=2	RPA49_YEAST	SVSEIEIESVQDQPSVAVGSFFK	977282
Band 4	S-adenosylmethionine synthase 1 OS=Saccharomyces cerevisiae (strain ATCC 204508 / S288c) GN=SAM1 PE=1 SV=2	METK1_YEAST	DGSLAWLRPDTK	380880
Band 4	S-adenosylmethionine synthase 1 OS=Saccharomyces cerevisiae (strain ATCC 204508 / S288c) GN=SAM1 PE=1 SV=2	METK1_YEAST	DMLDENTK	236571
Band 4	S-adenosylmethionine synthase 1 OS=Saccharomyces cerevisiae (strain ATCC 204508 / S288c) GN=SAM1 PE=1 SV=2	METK1_YEAST	DMLDENTKYFIQPSGR	1493350
Band 4	S-adenosylmethionine synthase 1 OS=Saccharomyces cerevisiae (strain ATCC 204508 / S288c) GN=SAM1 PE=1 SV=2	METK1_YEAST	FVIGGPQGDAGLTGR	8485510
Band 4	S-adenosylmethionine synthase 1 OS=Saccharomyces cerevisiae (strain ATCC 204508 / S288c) GN=SAM1 PE=1 SV=2	METK1_YEAST	IDTVVVSAQHADEITTEDLR	5150080
Band 4	S-adenosylmethionine synthase 1 OS=Saccharomyces cerevisiae (strain ATCC 204508 / S288c) GN=SAM1 PE=1 SV=2	METK1_YEAST	IGYDDSAK	195215
Band 4	S-adenosylmethionine synthase 1 OS=Saccharomyces cerevisiae (strain ATCC 204508 / S288c) GN=SAM1 PE=1 SV=2	METK1_YEAST	IIVDAYGGASSVGGGAFSGK	658881
Band 4	S-adenosylmethionine synthase 1 OS=Saccharomyces cerevisiae (strain ATCC 204508 / S288c) GN=SAM1 PE=1 SV=2	METK1_YEAST	LNMAMADAR	607611
Band 4	S-adenosylmethionine synthase 1 OS=Saccharomyces cerevisiae (strain ATCC 204508 / S288c) GN=SAM1 PE=1 SV=2	METK1_YEAST	LNMAMADARR	60,914.0
Band 4	S-adenosylmethionine synthase 1 OS=Saccharomyces cerevisiae (strain ATCC 204508 / S288c) GN=SAM1 PE=1 SV=2	METK1_YEAST	NFDLRPGVLVK	337248
Band 4	S-adenosylmethionine synthase 1 OS=Saccharomyces cerevisiae (strain ATCC 204508 / S288c) GN=SAM1 PE=1 SV=2	METK1_YEAST	SDEEIIDIISK	7261080
Band 4	S-adenosylmethionine synthase 1 OS=Saccharomyces cerevisiae (strain ATCC 204508 / S288c) GN=SAM1 PE=1 SV=2	METK1_YEAST	TGMIMVFGEITTK	382091
Band 4	S-adenosylmethionine synthase 1 OS=Saccharomyces cerevisiae (strain ATCC 204508 / S288c) GN=SAM1 PE=1 SV=2	METK1_YEAST	TQVTVEYK	463939
Band 4	S-adenosylmethionine synthase 1 OS=Saccharomyces cerevisiae (strain ATCC 204508 / S288c) GN=SAM1 PE=1 SV=2	METK1_YEAST	TQVTVEYKDDHGR	2192590
Band 4	S-adenosylmethionine synthase 1 OS=Saccharomyces cerevisiae (strain ATCC 204508 / S288c) GN=SAM1 PE=1 SV=2	METK1_YEAST	YFIQPSGR	4991300
Band 4	Keratin, type II cytoskeletal 1 OS=Mus musculus GN=Krt1 PE=1 SV=4	K2C1_CON-MOUSE	FASFIDK	217961
Band 4	Keratin, type II cytoskeletal 1 OS=Mus musculus GN=Krt1 PE=1 SV=4	K2C1_CON-MOUSE	FLEQQNQVLQTK	1981940000000
Band 4	Keratin, type II cytoskeletal 1 OS=Mus musculus GN=Krt1 PE=1 SV=4	K2C1_CON-MOUSE	KYEDEINKR	9597880
Band 4	Keratin, type II cytoskeletal 1 OS=Mus musculus GN=Krt1 PE=1 SV=4	K2C1_CON-MOUSE	RTNAENEFVTIKK	333865
Band 4	Keratin, type II cytoskeletal 1 OS=Mus musculus GN=Krt1 PE=1 SV=4	K2C1_CON-MOUSE	SQEREQIKSLNDK	74,773.7
Band 4	Keratin, type II cytoskeletal 1 OS=Mus musculus GN=Krt1 PE=1 SV=4	K2C1_CON-MOUSE	TNAENEFVTIK	8852090
Band 4	Keratin, type II cytoskeletal 1 OS=Mus musculus GN=Krt1 PE=1 SV=4	K2C1_CON-MOUSE	TNAENEFVTIKK	3917840000000
Band 4	Keratin, type II cytoskeletal 1 OS=Mus musculus GN=Krt1 PE=1 SV=4	K2C1_CON-MOUSE	YEDEINKR	1619110
Band 4	Keratin, type II cytoskeletal 6B OS=Homo sapiens GN=KRT6B PE=1 SV=5	K2C6B_CON-HUMAN	ADTLTDEINFLR	395580
Band 4	Keratin, type II cytoskeletal 6B OS=Homo sapiens GN=KRT6B PE=1 SV=5	K2C6B_CON-HUMAN	ALYDAELSQMQTHISDTSVVLSMDNNR	44,652.9
Band 4	Keratin, type II cytoskeletal 6B OS=Homo sapiens GN=KRT6B PE=1 SV=5	K2C6B_CON-HUMAN	AQYEEIAQR	1537050000000
Band 4	Keratin, type II cytoskeletal 6B OS=Homo sapiens GN=KRT6B PE=1 SV=5	K2C6B_CON-HUMAN	DVDAAYMNK	336669
Band 4	Keratin, type II cytoskeletal 6B OS=Homo sapiens GN=KRT6B PE=1 SV=5	K2C6B_CON-HUMAN	FASFIDK	217961
Band 4	Keratin, type II cytoskeletal 6B OS=Homo sapiens GN=KRT6B PE=1 SV=5	K2C6B_CON-HUMAN	GRLDSELR	535614
Band 4	Keratin, type II cytoskeletal 6B OS=Homo sapiens GN=KRT6B PE=1 SV=5	K2C6B_CON-HUMAN	KYEDEINKR	9597880
Band 4	Keratin, type II cytoskeletal 6B OS=Homo sapiens GN=KRT6B PE=1 SV=5	K2C6B_CON-HUMAN	NKYEDEINKR	2042830000000
Band 4	Keratin, type II cytoskeletal 6B OS=Homo sapiens GN=KRT6B PE=1 SV=5	K2C6B_CON-HUMAN	NLDLDSIIAEVK	4580500
Band 4	Keratin, type II cytoskeletal 6B OS=Homo sapiens GN=KRT6B PE=1 SV=5	K2C6B_CON-HUMAN	NTKQEIAEINR	109766
Band 4	Keratin, type II cytoskeletal 6B OS=Homo sapiens GN=KRT6B PE=1 SV=5	K2C6B_CON-HUMAN	SRAEAESWYQTK	173519
Band 4	Keratin, type II cytoskeletal 6B OS=Homo sapiens GN=KRT6B PE=1 SV=5	K2C6B_CON-HUMAN	TAAENEFVTLKK	693819
Band 4	Keratin, type II cytoskeletal 6B OS=Homo sapiens GN=KRT6B PE=1 SV=5	K2C6B_CON-HUMAN	WTLLQEQGTK	1139000
Band 4	Keratin, type II cytoskeletal 6B OS=Homo sapiens GN=KRT6B PE=1 SV=5	K2C6B_CON-HUMAN	YEDEINKR	1619110
Band 4	Keratin, type II cytoskeletal 6B OS=Homo sapiens GN=KRT6B PE=1 SV=5	K2C6B_CON-HUMAN	YEELQITAGR	242609
Band 4	Keratin, type I cytoskeletal 9 OS=Homo sapiens GN=KRT9 PE=1 SV=3	K1C9_CON-HUMAN	DIENQYETQITQIEHEVSSSGQEVQSSAK	536543
Band 4	Keratin, type I cytoskeletal 9 OS=Homo sapiens GN=KRT9 PE=1 SV=3	K1C9_CON-HUMAN	EIETYHNLLEGGQEDFESSGAGK	1490100
Band 4	Keratin, type I cytoskeletal 9 OS=Homo sapiens GN=KRT9 PE=1 SV=3	K1C9_CON-HUMAN	FEMEQNLR	1868360
Band 4	Keratin, type I cytoskeletal 9 OS=Homo sapiens GN=KRT9 PE=1 SV=3	K1C9_CON-HUMAN	FSSSSGYGGGSSR	1977470000000
Band 4	Keratin, type I cytoskeletal 9 OS=Homo sapiens GN=KRT9 PE=1 SV=3	K1C9_CON-HUMAN	GGGGGGGLGSGGSIR	504425
Band 4	Keratin, type I cytoskeletal 9 OS=Homo sapiens GN=KRT9 PE=1 SV=3	K1C9_CON-HUMAN	GGGGSFGYSYGGGSGGGFSASSLGGGFGGGSR	2693620
Band 4	Keratin, type I cytoskeletal 9 OS=Homo sapiens GN=KRT9 PE=1 SV=3	K1C9_CON-HUMAN	GGSGGSHGGGSGFGGESGGSYGGGEEASGSGGGYGGGSGK	2206980
Band 4	Keratin, type I cytoskeletal 9 OS=Homo sapiens GN=KRT9 PE=1 SV=3	K1C9_CON-HUMAN	GGSGGSYGGGGSGGGYGGGSGSR	7830070
[truncated: 476 more rows]
