# Supplementary material for: Peroxisomal targeting of a protein phosphatase type 2C via mitochondrial transit
Source: Nat Commun. 2020 May 12;11:2355. doi: 10.1038/s41467-020-16146-3 (PMC7217942; doi:10.1038/s41467-020-16146-3)
Supplement: Supplementary file 6 — Source Data [file 41467_2020_16146_MOESM6_ESM.zip]

Archive with 2 entries (2 files):
- Western Blots.docx
- Quantifications.xlsx
