# Supplementary material for: Peroxisomal targeting of a protein phosphatase type 2C via mitochondrial transit
Source: Nat Commun. 2020 May 12;11:2355. doi: 10.1038/s41467-020-16146-3 (PMC7217942; doi:10.1038/s41467-020-16146-3)
Supplement: Supplementary file 6 — Source Data [file 41467_2020_16146_MOESM6_ESM.zip › Quantifications.xlsx]

## Sheet: Figure_2b
Quantification of peroxisomal vs. total Ptc5 signal of epifluorescence images
Ptc5-3xMyc-PTS
Replicate		Area	Mean	Area*Mean	Px/Total (%)
1	Px	154	911.974	140444	6.76406
1	Total	3426	606.05	2.07633e+06
1	Px	139	998.338	138769	5.32683
1	Total	4125	631.538	2.60509e+06
1	Px	72	927.597	66787	9.69087
1	Total	1313	524.885	689174
1	Px	86	827.651	71178	6.10188
1	Total	2161	539.793	1.16649e+06
1	Px	116	939.034	108928	3.86278
1	Total	4938	571.068	2.81993e+06
1	Px	29	1080.76	31342	2.23631
1	Total	2876	487.311	1.40151e+06
1	Px	28	1114.64	31210	4.82468
1	Total	1075	601.751	646882
1	Px	68	831.088	56514	2.4273
1	Total	4313	539.825	2.32827e+06
2	Px	35	919.429	32180	3.56094
2	Total	1895	476.883	903693
2	Px	43	935.326	40219	6.90568
2	Total	1063	547.888	582405
2	Px	141	1173.71	165493	9.37086
2	Total	3046	579.789	1.76604e+06
2	Px	121	1074.01	129955	10.3659
2	Total	1962	638.978	1.25367e+06
2	Px	86	1151.52	99031	7.33955
2	Total	1791	753.366	1.34928e+06
2	Px	86	816.558	70224	5.84904
2	Total	2610	460.003	1.20061e+06
2	Px	106	783.349	83035	10.0013
2	Total	1817	456.932	830245
2	Px	543	962.936	522874	14.9478
2	Total	4980	702.412	3.49801e+06
3	Px	129	850.078	109660	12.5366
3	Total	1446	604.924	874720
3	Px	127	732.811	93067	10.4893
3	Total	1796	494.016	887253
3	Px	234	927.632	217066	12.8565
3	Total	2983	566.001	1.68838e+06
3	Px	53	1142.7	60563	7.17277
3	Total	1291	654.025	844346
3	Px	147	923.687	135782	12.32
3	Total	2107	523.079	1.10213e+06
3	Px	253	730.466	184808	10.2198
3	Total	3563	507.533	1.80834e+06
3	Px	88	1167.77	102764	3.9994
3	Total	4126	622.754	2.56948e+06
3	Px	101	789.554	79745	11.1296
3	Total	1310	546.954	716510
Ptc5-RFP-PTS
1	Px	75	370.813	27811	22.2016
1	Total	3493	27.9	97454.7
1	Px	164	413.945	67887	26.3128
1	Total	3418	55.621	190113
1	Px	117	239.162	27982	26.0301
1	Total	2768	28.727	79516.3
1	Px	98	321.653	31522	19.2027
1	Total	4097	32.373	132632
1	Px	67	740.239	49596	23.2549
1	Total	3028	54.054	163676
1	Px	66	286.515	18910	25.524
1	Total	2524	21.861	55177.2
1	Px	98	303.5	29743	20.4163
1	Total	3778	30.688	115939
1	Px	122	655.434	79962.9	27.8084
1	Total	3171	65.464	207586
2	Px	72	359.528	25886	21.1249
2	Total	2809	34.408	96652.1
2	Px	60	539.85	32391	18.1713
2	Total	3260	44.743	145862
2	Px	99	368.192	36451	22.0725
2	Total	4732	27.196	128691
2	Px	140	260.021	36402.9	23.4886
2	Total	3914	30.296	118579
2	Px	148	181.986	26933.9	24.9837
2	Total	3565	22.685	80872
2	Px	110	584.945	64344	25.4972
2	Total	4036	46.584	188013
2	Px	173	611.988	105874	29.031
2	Total	4404	58.769	258819
2	Px	201	601.95	120992	25.732
2	Total	5806	60.146	349208
3	Px	84	525.571	44148	23.5116
3	Total	3576	40.163	143623
3	Px	122	907.656	110734	27.0502
3	Total	4111	72.642	298631
3	Px	58	1089.83	63210	23.6393
3	Total	2807	72.741	204184
3	Px	240	216.083	51859.9	24.8203
3	Total	5836	26.916	157082
3	Px	221	1245.86	275336	29.2499
3	Total	4655	143.069	665986
3	Px	251	690.398	173290	27.0097
3	Total	4652	100.665	468294
3	Px	138	265.319	36614	28.701
3	Total	2608	34.876	90956.6
3	Px	122	204.279	24922	25.7304
3	Total	3714	19.369	71936.5

## Sheet: Figure_2d
Quantification of peroxisomal vs. total Ptc5 signal of density gradients
Ptc5-3xMyc-PTS
Replicate		Area	Total	Px	Px/Total (%)
1	Mito 1	13258.1	27746.8	870.87	3.13863
1	Mito 2	13617.8
1	Px 1	540.263
1	Px 2	330.607
2	Mito 1	13728.3	40946.9	6521.48	15.9267
2	Mito 2	20697.1
2	Px 1	3758.93
2	Px 2	2762.55
3	Mito 1	11940.3	32204.9	6141.67	19.0706
3	Mito 2	14123
3	Px 1	4688.44
3	Px 2	1453.23
Ptc5-RFP-PTS
Replicate		Area	Total	Px	Px/Total (%)
1	Mito 1	10078.1	29095.7	10902.1	37.4697
1	Mito 2	8115.49
1	Px 1	6226.66
1	Px 2	4675.42
2	Mito 1	10300.6	28907.3	10646.2	36.8289
2	Mito 2	7960.49
2	Px 1	6006.54
2	Px 2	4639.71
3	Mito 1	6028.22	25937.6	15399.1	59.3698
3	Mito 2	4510.27
3	Px 1	9162.34
3	Px 2	6236.73

## Sheet: Figure_5d
Pearson's Correlation coefficient
Replicate	WT	WT	Δpex5
	Ptc5dTM-RFP	Ptc5dTM-RFP-PTS	Ptc5dTM-RFP-PTS
1	0.05	0.188	-0.04
1	0.05	0.304	0.109
1	0.061	0.126	0.039
2	0.049	0.284	0.07
2	0.025	0.209	0.012
2	-0.015	0.227	-0.039
3	-0.006	0.261	-0.05
3	-0.051	0.171	0.024
3	0.013	0.239	0.057
Volocity settings
Threshold	Channel X	Channel Y
Maximum	2974	2974
Minimum	297	394

## Sheet: Figure_5e
Quantification of mito-px contacts
Ptc5ΔTMD-RFP				Ptc5ΔTMD-RFP-PTS
Replicate	pxT	pxM	pxM / pxT	pxT	pxM	pxM / pxT
1	35	26	0.742857	36	28	0.777778
1	29	22	0.758621	30	25	0.833333
1	45	38	0.844444	32	29	0.90625
1	32	19	0.59375	22	18	0.818182
1	28	22	0.785714	29	25	0.862069
2	36	25	0.694444	23	20	0.869565
2	45	39	0.866667	40	34	0.85
2	34	24	0.705882	32	28	0.875
2	37	26	0.702703	24	21	0.875
2	26	20	0.769231	33	25	0.757576
3	30	23	0.766667	26	23	0.884615
3	32	22	0.6875	43	37	0.860465
3	34	25	0.735294	19	15	0.789474
3	18	13	0.722222	29	24	0.827586
3	23	17	0.73913	26	21	0.807692

## Sheet: Figure_6b_and_S7b
Pearson's Correlation coefficient RFP/YFP
Replicate	Pxp2-RFP	Pxp2-RFP-PTS	Mss2-RFP	Mss2-RFP-PTS	Dpi8-RFP	Dpi8-RFP-PTS
1	0.084	0.485	0.061	0.523	0.148	0.394
1	0.093	0.451	0.035	0.442	0.091	0.462
1	0.107	0.489	0.063	0.569	0.142	0.536
1	0.09	0.474	0.032	0.375	0.089	0.439
1	0.126	0.293	0.057	0.544	0.13	0.468
2	0.133	0.394	0.043	0.439	0.11	0.341
2	0.11	0.438	0.009	0.491	0.075	0.544
2	0.162	0.447	0.042	0.437	0.135	0.43
2	0.096	0.571	0.064	0.469	0.118	0.552
2	0.121	0.477	0.043	0.562	0.117	0.538
3	0.137	0.511	0.091	0.471	0.121	0.356
3	0.082	0.519	-0.018	0.508	0.048	0.423
3	0.062	0.274	0.08	0.585	0.183	0.413
3	0.089	0.356	0.029	0.506	0.174	0.438
3	0.112	0.51	0.061	0.522	0.169	0.429
Volocity settings
Threshold		Channel X (RFP)		Channel Y (YFP)
Maximum		MAX		MAX
Minimum		225		225

## Sheet: Figure_6e
Quantification of mito-px contacts
Pxp2-RFP				Pxp2-RFP-PTS
Replicate	pxT	pxM	pxM / pxT	pxT	pxM	pxM / pxT
1	36	27	0.75	23	20	0.869565
1	27	19	0.703704	25	20	0.8
1	26	19	0.730769	26	21	0.807692
1	28	15	0.535714	23	17	0.73913
1	20	16	0.8	19	13	0.684211
2	20	16	0.8	30	20	0.666667
2	21	10	0.47619	22	15	0.681818
2	21	16	0.761905	26	22	0.846154
2	21	16	0.761905	22	20	0.909091
2	28	19	0.678571	26	19	0.730769
3	23	16	0.695652	22	21	0.954545
3	21	16	0.761905	21	17	0.809524
3	27	17	0.62963	24	19	0.791667
3	26	16	0.615385	21	17	0.809524
3	21	15	0.714286	26	22	0.846154

## Sheet: Figure_S1b
Pearson's Correlation coefficient RFP/ Ant1-YFP						Pearson's Correlation coefficient RFP/Tim50-YFP
Replicate	Ptc5-RFP	Ptc5-RFP-PTS				Replicate	Replicate	Ptc5-RFP	Ptc5-RFP-PTS
1	0.183	0.565				1	1	0.393	0.318
1	0.205	0.546				1	1	0.423	0.352
1	0.277	0.497				1	1	0.457	0.404
1	0.238	0.57				1	1	0.385	0.372
1	0.145	0.575				1	1	0.333	0.335
2	0.145	0.589				2	2	0.266	0.309
2	0.205	0.351				2	2	0.456	0.295
2	0.177	0.595				2	2	0.368	0.385
2	0.164	0.644				2	2	0.41	0.349
2	0.238	0.526				2	2	0.434	0.343
3	0.244	0.725				3	3	0.48	0.341
3	0.236	0.621				3	3	0.425	0.393
3	0.218	0.68				3	3	0.432	0.386
3	0.197	0.637				3	3	0.378	0.358
3	0.165	0.634				3	3	0.349	0.368
Volocity settings						Volocity settings
Threshold		Channel X (RFP)		Channel Y (CFP)		Threshold		Channel X (RFP)		Channel Y (YFP)
Maximum		MAX		MAX		Maximum		MAX		MAX
Minimum		225		200		Minimum		225		225

## Sheet: Figure_S5c_and_d
Sec63-mRFP							Sec63-mRFP-PTS
Replicate	cells	fociT	fociPX	foci / cell	fociPX/ fociT		cells	fociT	fociPX	foci / cell	fociPX/ fociT
1	5	3	0	0.6	0		5	7	6	1.4	0.857143
1	5	3	2	0.6	0.666667		5	10	6	2	0.6
1	5	2	0	0.4	0		5	12	10	2.4	0.833333
1	5	2	0	0.4	0		5	11	7	2.2	0.636364
1	5	1	0	0.2	0		5	6	5	1.2	0.833333
2	5	0	0	0	0		5	7	6	1.4	0.857143
2	5	3	1	0.6	0.333333		5	14	9	2.8	0.642857
2	5	2	0	0.4	0		5	9	3	1.8	0.333333
2	5	5	0	1	0		3	10	5	3.33333	0.5
2	5	0	0	0	0		5	5	2	1	0.4
3	5	0	0	0	0		5	4	1	0.8	0.25
3	5	2	0	0.4	0		5	5	1	1	0.2
3	5	1	0	0.2	0		5	5	5	1	1
3	5	1	0	0.2	0		5	9	7	1.8	0.777778
3	5	1	0	0.2	0		5	7	6	1.4	0.857143

## Sheet: Figure_S7c
Pearson's Correlation coefficient RFP/CFP
Replicate	Pxp2-RFP	Pxp2-RFP-PTS	Mss2-RFP	Mss2-RFP-PTS	Dpi8-RFP	Dpi8-RFP-PTS
1	0.318	0.426	0.266	0.22	0.759	0.478
1	0.281	0.398	0.197	0.231	0.731	0.506
1	0.36	0.402	0.275	0.225	0.746	0.54
1	0.3	0.387	0.263	0.244	0.746	0.484
1	0.365	0.429	0.271	0.274	0.743	0.472
2	0.377	0.492	0.334	0.243	0.768	0.557
2	0.367	0.498	0.277	0.16	0.745	0.476
2	0.374	0.442	0.266	0.197	0.699	0.525
2	0.343	0.427	0.311	0.185	0.751	0.494
2	0.433	0.496	0.22	0.22	0.763	0.498
3	0.364	0.491	0.358	0.336	0.67	0.43
3	0.309	0.466	0.319	0.27	0.766	0.437
3	0.333	0.418	0.271	0.341	0.693	0.529
3	0.364	0.444	0.175	0.262	0.767	0.552
3	0.406	0.456	0.301	0.316	0.697	0.456
Chanel	X (RFP)	Y (CFP)
Threshold Max	MAX	MAX
Threshold Min	225	200

## Sheet: Figure_S7d
Quantification of mito-px contacts
	Mss2-RFP			Mss2-RFP-PTS
Replicate	pxT	pxM	pxM / pxT	pxT	pxM	pxM / pxT
1	27	16	0.592593	30	23	0.766667
1	23	15	0.652174	27	21	0.777778
1	22	17	0.772727	23	19	0.826087
1	27	15	0.555556	20	17	0.85
1	23	16	0.695652	23	20	0.869565
2	24	13	0.541667	25	19	0.76
2	26	18	0.692308	27	26	0.962963
2	26	17	0.653846	27	21	0.777778
2	24	18	0.75	22	18	0.818182
2	28	19	0.678571	24	20	0.833333
3	23	16	0.695652	23	19	0.826087
3	20	17	0.85	24	19	0.791667
3	22	18	0.818182	24	23	0.958333
3	21	15	0.714286	21	16	0.761905
3	30	21	0.7	23	17	0.73913

[truncated: 2 more sheets: Figure_S7e, Contacts_Ptc5-dLSLD-RFP-PTS]
